# Supplementary material for: Enhanced architecture and implementation of spectrum shaping codes
Source: PeerJ Comput Sci. 2024 Feb 21;10:e1883. doi: 10.7717/peerj-cs.1883 (PMC10909226; doi:10.7717/peerj-cs.1883)
Supplement: Supplemental Information 1 [file peerj-cs-10-1883-s001.txt]

 1  0  1  0  1  1  0  1  0  0  0  0  1  1  0  1  1  1  1  0  1  1  1  1  0  1  0  1  0  0  1  1  0  1  0  1  1  0  1  0  0  1  1  0  0  1  1  1  1  0  0  1  1  0  1  0  0  1  0  1  1  1  1  1  0  1  1  1  0  0  1  1  0  0  1  0  1   
 0  1  0  0  0  1  1  1  0  0  1  0  0  0  0  0  1  0  1  0  1  1  0  0  1  0  1  0  1  0  0  1  0  1  0  0  0  0  1  1  1  1  0  1  0  0  0  0  0  0  1  0  1  0  0  1  1  0  1  0  1  0  0  1  0  1  1  1  0  0  0  1  0  1  1  0  0   
 1  1  0  0  0  0  0  1  0  0  1  1  0  0  0  0  0  0  1  0  0  0  0  1  1  0  1  0  1  0  0  1  0  0  1  0  0  1  0  1  1  1  1  1  0  0  1  1  0  1  1  1  0  1  0  0  1  1  0  0  1  1  0  1  0  1  0  0  1  0  0  0  0  0  0  1  0   
 1  0  0  1  0  0  1  0  1  1  0  1  1  1  0  0  1  0  1  1  1  0  1  1  0  0  0  0  1  0  0  1  0  0  1  0  0  0  0  0  0  1  1  1  1  0  0  1  0  0  1  0  1  1  0  1  0  1  0  1  1  1  1  1  1  0  0  1  0  1  1  1  0  1  1  1  1   
 1  1  0  0  0  1  0  0  1  0  1  0  1  1  1  0  0  0  0  1  0  0  1  1  1  1  1  1  0  1  1  1  1  0  1  1  1  1  1  1  0  0  1  1  1  0  1  0  0  1  1  1  1  1  1  1  1  1  0  1  1  0  1  1  0  0  0  0  0  1  0  1  0  0  1  1  0   
 1  1  1  0  0  1  0  1  1  1  0  1  1  1  0  1  1  1  1  1  0  0  0  1  1  1  0  0  0  0  0  0  1  0  0  0  0  0  1  1  1  1  0  0  0  1  1  1  1  0  1  1  0  1  1  1  0  1  1  0  1  0  0  0  1  1  0  0  0  1  0  1  0  0  0  0  1   
 0  1  0  1  1  1  1  1  0  1  1  0  1  1  1  0  1  1  1  0  1  0  1  0  1  1  1  0  1  0  1  0  1  0  0  0  1  1  1  0  0  0  0  0  1  1  0  0  0  1  1  0  1  0  1  0  1  0  0  0  0  0  1  0  1  0  0  0  1  1  0  0  0  1  0  0  1   
 0  0  0  1  1  1  0  1  0  1  0  0  1  1  1  0  1  1  1  0  1  0  0  1  0  1  1  0  1  1  1  1  1  1  0  1  0  1  1  0  1  0  1  1  0  1  0  0  1  0  1  1  0  0  1  0  0  1  1  0  1  1  1  0  0  1  1  0  1  1  0  0  0  0  0  1  1   
 1  1  0  1  1  0  0  1  1  0  1  1  1  0  0  0  0  1  0  0  0  1  1  0  1  1  0  1  0  0  0  1  0  0  0  0  1  1  1  0  1  1  0  1  1  0  0  0  0  0  1  1  0  1  1  0  0  0  0  0  0  1  0  1  0  0  0  1  0  0  1  0  1  1  0  1  1   
 0  1  1  1  0  1  1  0  1  1  1  0  1  1  1  0  0  0  0  1  0  0  0  0  1  0  0  0  1  1  0  0  0  0  1  1  1  1  1  0  1  0  1  1  1  0  0  0  0  0  0  1  1  0  0  0  0  1  0  1  1  0  1  0  1  0  1  1  0  0  1  0  1  0  0  0  0   
 0  0  1  0  0  0  1  0  0  0  0  0  0  1  0  0  0  0  1  1  0  0  1  0  0  0  0  0  0  1  1  0  1  0  1  0  0  0  1  1  1  1  1  1  1  1  1  0  0  0  0  1  0  1  0  1  1  0  0  0  1  1  0  1  0  1  0  0  1  0  1  0  1  0  0  0  0   
 1  0  1  0  1  0  1  0  1  1  1  1  1  0  0  1  1  1  1  0  0  0  0  0  0  1  0  1  1  1  0  0  1  1  0  0  0  0  0  0  1  0  1  0  1  0  0  0  1  0  1  0  0  0  0  0  1  0  0  0  0  1  0  1  0  1  0  1  1  1  1  1  1  1  0  1  0   
 0  0  0  0  1  1  1  0  0  0  0  0  1  0  1  0  1  1  0  0  0  1  0  1  0  1  1  0  0  1  1  0  1  1  0  1  0  1  1  1  0  0  0  0  0  0  1  1  1  0  0  1  1  0  0  0  0  0  0  1  0  1  1  1  0  0  0  1  1  1  0  1  0  0  1  0  0   
 0  0  0  1  1  1  1  0  0  0  1  1  0  0  0  1  1  1  0  1  1  1  1  0  1  0  1  0  1  1  1  1  0  0  1  0  1  0  1  1  0  1  0  0  1  1  0  1  1  1  0  0  1  1  1  0  1  1  1  0  1  0  0  1  0  1  0  1  1  1  1  0  0  1  1  0  1   
 0  0  1  1  0  1  1  0  0  0  1  1  0  0  0  1  1  1  1  1  1  0  0  1  1  1  1  0  0  1  1  0  0  0  1  1  0  0  0  0  0  0  1  0  0  0  1  1  0  1  0  1  1  1  1  1  0  0  1  0  1  1  1  0  0  1  0  1  0  0  0  0  0  1  0  1  1   
 0  0  1  0  0  1  0  1  0  1  0  0  1  0  1  1  1  0  0  1  1  1  0  0  1  0  1  1  0  0  0  1  0  0  1  1  1  1  1  1  1  0  1  0  1  0  1  1  1  0  1  1  0  1  1  1  0  1  0  1  1  0  1  0  0  0  1  0  0  0  1  1  0  0  1  0  0   
 1  1  0  0  0  1  0  1  1  1  1  0  0  1  1  0  0  0  0  1  1  0  0  1  0  1  0  1  0  1  1  1  1  0  1  0  0  1  0  1  1  0  0  0  0  0  1  0  1  1  1  0  0  1  0  0  0  0  1  1  1  0  1  1  0  0  1  1  0  0  0  0  1  0  0  1  0   
 1  1  1  0  1  1  1  0  0  0  1  0  1  1  0  0  1  1  1  0  0  0  1  1  1  0  0  1  1  1  0  1  0  1  1  1  1  0  1  1  0  0  0  1  1  1  0  0  1  1  0  1  1  0  1  1  0  1  1  0  1  1  1  1  1  1  0  0  1  0  0  0  1  1  0  1  1   
 0  1  0  0  0  0  1  0  1  0  1  0  0  0  0  0  1  0  1  1  0  0  0  1  0  1  1  0  0  0  1  1  1  1  0  1  0  1  1  1  0  1  1  0  0  1  0  1  1  1  1  0  0  0  0  1  0  1  1  1  0  1  1  0  0  0  0  1  0  0  0  1  1  1  1  1  0   
 1  1  1  0  1  1  0  0  1  0  1  0  1  0  1  0  0  1  1  0  0  1  1  0  0  1  1  1  0  1  1  1  1  1  0  0  0  0  0  0  0  1  1  0  0  0  0  1  0  0  1  0  1  0  0  0  1  1  1  0  0  1  1  0  1  1  0  0  1  1  0  1  1  1  1  0  1   
 1  0  1  1  0  1  1  0  1  1  0  1  1  0  1  1  0  1  1  0  0  0  1  0  0  1  1  1  0  1  0  0  0  1  0  0  0  0  0  0  0  1  0  1  1  1  0  0  0  0  0  0  1  1  1  0  1  1  0  0  0  0  1  0  1  0  0  0  0  1  0  1  0  1  0  1  0   
 1  1  1  0  1  1  0  1  0  0  0  0  1  0  0  0  1  1  0  0  1  0  0  1  1  1  0  0  1  1  0  0  0  0  0  1  1  1  1  0  0  0  1  0  0  0  1  0  1  0  0  0  1  0  0  1  1  1  1  0  1  0  0  1  0  1  1  0  0  1  1  0  1  0  0  0  1   
 1  0  0  0  1  0  1  0  1  0  1  1  1  0  0  0  0  1  1  0  1  1  0  1  0  1  1  0  1  1  0  0  1  0  0  0  0  1  0  1  0  0  1  0  1  1  0  0  1  1  0  0  0  0  0  0  0  0  1  1  0  0  0  0  1  1  1  1  0  1  0  1  0  1  1  0  1   
 0  0  1  0  0  1  0  1  0  0  0  0  0  1  0  0  0  1  0  0  0  0  0  0  1  1  1  1  1  0  0  1  0  0  0  1  0  0  0  0  0  0  0  0  1  0  1  0  1  1  1  0  1  0  0  1  1  1  1  1  0  0  1  1  0  1  0  0  0  0  1  0  1  0  1  0  0   
 0  0  1  1  1  1  0  1  1  0  0  1  1  0  1  0  0  1  0  1  0  1  1  1  1  1  1  0  0  1  0  1  1  0  0  0  0  1  1  0  0  0  1  1  1  1  1  1  0  0  0  1  0  1  1  1  1  1  0  0  0  0  0  1  1  1  0  0  0  0  0  0  0  0  1  0  1   
 1  0  1  0  1  1  1  1  1  0  1  1  1  0  1  1  0  0  1  0  0  0  1  1  1  1  0  1  0  1  1  1  0  0  1  1  1  1  0  1  0  1  1  0  0  0  1  1  1  1  0  1  1  1  1  0  1  0  0  0  1  1  0  1  1  0  1  0  0  0  1  0  1  0  0  1  0   
 0  0  1  1  1  1  1  0  0  0  1  0  1  0  1  0  0  0  1  0  0  0  1  0  0  0  0  1  0  0  0  0  0  0  0  1  0  0  0  1  1  0  1  0  1  0  0  0  1  1  0  1  0  0  0  1  1  0  0  1  1  1  0  0  1  1  1  1  0  0  1  1  1  0  1  0  0   
 0  1  1  0  0  1  1  0  1  0  0  0  0  1  1  0  1  1  1  1  1  0  1  0  0  1  1  0  0  1  0  1  0  1  1  1  0  1  0  1  1  0  0  1  1  0  1  1  1  0  0  0  1  1  1  0  0  1  1  1  0  0  0  0  0  1  1  0  1  0  0  1  1  0  0  1  1   
 0  1  1  0  1  1  1  0  1  1  1  1  0  1  0  0  1  0  1  0  0  0  0  0  0  1  0  1  0  0  1  1  0  0  0  0  1  1  0  1  0  0  0  0  0  1  0  1  0  0  0  0  1  0  0  0  1  1  1  0  1  0  1  1  0  1  0  0  0  1  1  0  1  0  1  1  0   
 0  0  0  1  0  0  0  1  1  1  1  1  0  1  1  0  1  1  1  1  1  0  1  1  0  0  1  1  1  1  0  0  1  1  0  1  1  1  1  0  0  0  0  1  1  0  1  1  1  0  1  0  1  1  0  1  1  0  0  1  1  0  0  1  1  0  0  0  1  0  0  1  1  1  0  1  0   
 0  1  0  0  0  0  1  0  0  1  0  0  1  1  1  1  1  0  0  0  0  1  1  0  0  1  0  1  1  1  0  1  1  1  1  0  0  1  0  1  1  0  0  1  0  1  1  0  1  1  0  1  0  1  0  0  0  1  0  1  1  1  1  0  1  1  0  0  1  0  1  0  0  0  1  1  1   
 0  0  0  0  0  0  1  0  0  0  0  1  1  0  0  0  1  1  1  1  1  0  1  0  1  0  0  0  0  0  1  1  0  0  1  0  0  1  0  1  0  0  0  1  1  1  0  1  1  1  0  1  0  1  1  1  0  0  0  1  0  1  0  0  0  1  0  1  1  0  1  0  0  1  0  1  1   
 1  0  1  1  0  1  1  0  0  0  1  0  1  0  0  0  1  1  0  1  1  0  1  1  1  1  1  0  1  0  1  0  1  0  1  0  0  1  1  0  0  0  1  1  1  0  0  0  1  1  0  1  0  0  0  0  1  0  0  1  1  0  1  1  1  0  0  0  0  1  0  1  1  1  0  1  0   
 1  0  1  1  1  1  1  1  1  1  0  1  0  0  0  1  0  0  0  0  1  1  1  1  0  1  1  1  1  1  0  0  1  0  0  1  0  0  0  0  1  0  0  0  0  1  0  0  1  1  1  0  0  0  1  1  1  0  1  0  1  0  1  0  1  0  0  1  1  1  1  1  1  1  1  1  1   
 0  1  1  1  1  1  0  0  0  0  0  1  0  1  0  1  1  0  0  1  0  0  0  0  0  0  0  1  0  0  0  0  1  1  1  0  0  1  0  1  0  1  1  1  0  0  0  0  0  0  0  1  1  1  1  1  1  0  1  1  1  0  1  0  0  0  0  0  0  0  1  0  1  1  1  1  0   
 1  1  0  1  0  0  0  1  1  1  0  0  0  0  1  0  0  0  0  1  0  1  0  0  0  0  1  1  1  1  0  1  1  1  1  0  0  1  1  1  1  0  0  0  0  0  1  0  1  1  1  1  1  1  0  1  0  0  1  0  0  1  0  1  0  0  0  0  1  1  0  1  1  1  0  0  0   
 1  1  1  1  1  0  1  0  1  0  1  1  1  1  1  1  0  0  1  1  1  1  1  1  1  0  1  1  1  1  0  0  0  0  1  1  1  0  1  1  1  1  0  0  0  1  1  1  1  1  1  0  0  1  1  1  1  0  1  1  0  1  1  1  0  1  1  1  1  1  0  0  0  1  0  1  1   
 0  0  0  0  1  0  0  0  1  1  1  1  0  0  1  1  1  0  1  1  1  1  0  0  0  0  0  0  1  0  0  0  0  1  1  0  1  0  0  0  1  0  0  1  0  1  0  0  0  0  1  1  0  0  0  0  0  0  1  1  0  1  0  1  1  1  0  0  1  0  0  0  1  0  0  1  1   
 1  1  1  0  0  1  0  0  0  1  1  0  0  0  1  1  1  0  1  1  1  0  1  0  0  1  0  1  0  1  1  1  1  1  0  1  1  0  1  1  0  0  0  0  1  0  1  1  0  1  0  0  0  0  1  1  0  0  1  0  1  1  0  0  1  0  0  0  0  1  0  1  1  1  1  0  1   
 1  0  1  1  0  0  0  1  0  1  1  1  0  0  0  0  1  1  1  0  0  0  1  1  0  0  1  1  1  1  1  1  1  0  0  0  1  1  0  1  0  1  0  1  0  1  1  1  1  0  1  0  0  1  0  0  0  1  1  0  0  0  0  1  0  0  0  0  0  1  0  1  0  1  1  0  0   
 1  0  0  1  1  1  0  1  1  1  1  1  0  1  1  0  1  0  0  0  0  1  0  1  1  1  1  1  1  1  0  0  1  1  1  0  1  0  0  1  1  0  1  0  0  1  0  0  0  0  1  1  1  1  0  0  1  0  0  0  1  0  1  0  0  1  0  1  1  1  1  1  0  1  1  1  0   
 1  1  0  1  1  1  1  1  1  1  1  1  1  0  0  1  0  0  1  0  1  1  1  0  1  0  1  0  1  1  0  0  1  0  1  1  0  0  0  1  1  1  0  0  1  1  0  1  0  0  0  0  0  0  0  1  1  0  1  1  1  1  0  0  1  0  0  0  1  0  0  1  1  0  1  0  0   
 1  0  1  0  0  1  0  1  1  1  0  0  1  1  1  1  1  0  0  1  1  0  0  1  1  0  0  0  1  1  1  0  0  0  1  0  1  0  0  0  0  1  0  0  1  1  1  0  1  1  1  1  0  1  1  1  1  0  1  1  1  0  1  1  1  1  0  0  0  1  1  0  1  1  1  0  1   
 1  1  1  0  1  0  1  1  1  1  1  1  0  0  0  0  1  0  0  1  0  0  0  1  0  1  1  1  0  1  1  1  0  0  0  1  0  1  0  1  1  1  1  1  0  1  0  0  0  1  1  0  0  0  1  1  1  1  1  0  0  0  0  1  1  1  0  0  1  0  0  0  0  0  1  1  0   
 0  0  0  1  1  1  1  1  1  0  0  0  1  0  1  1  1  1  0  1  1  1  0  0  0  1  0  1  1  0  0  1  0  1  1  0  0  0  0  0  0  0  0  1  1  0  1  0  0  0  0  0  1  0  0  0  1  1  0  1  0  1  0  0  1  0  0  1  1  0  1  0  1  0  0  1  1   
 0  1  1  0  0  0  0  0  1  0  0  0  1  1  1  0  1  0  0  1  0  1  0  0  1  1  1  1  1  1  0  0  0  1  1  0  1  0  1  1  0  0  0  1  1  1  0  1  1  1  1  0  1  0  0  0  0  0  1  1  1  1  1  1  0  1  1  1  1  0  0  0  0  0  1  0  0   
 0  1  1  1  1  0  0  0  0  1  0  0  1  0  1  0  0  0  0  0  1  0  1  0  0  1  1  0  0  0  0  1  0  1  1  1  1  0  0  1  1  1  1  1  1  1  1  1  1  0  0  1  0  0  0  0  1  1  1  1  1  0  0  1  1  1  0  0  0  1  1  0  1  0  0  0  1   
 0  1  0  1  0  0  1  0  1  0  0  1  1  0  0  0  0  1  0  1  1  0  0  0  0  0  0  1  0  1  1  0  1  0  0  0  1  1  1  0  1  1  0  1  0  0  1  0  0  1  1  1  0  1  0  1  1  1  1  0  1  0  1  0  0  0  1  1  1  0  0  0  1  1  1  0  0   
 1  0  1  0  0  0  0  0  1  1  0  0  1  0  1  0  1  0  1  0  1  0  0  0  1  0  1  0  0  0  0  1  1  0  0  0  1  1  1  0  1  0  1  0  1  0  0  1  0  1  0  0  1  1  0  0  0  1  1  0  1  0  0  0  0  1  1  1  1  1  1  1  1  0  1  0  0   
 1  1  0  1  0  1  0  1  1  0  0  1  0  1  0  0  1  0  1  1  0  1  1  1  1  1  0  0  0  1  1  1  1  1  0  1  1  0  1  0  1  1  1  1  0  0  0  1  1  0  0  1  1  0  0  1  1  0  1  0  0  1  0  0  0  1  0  1  0  1  1  1  1  0  1  0  1   
 1  1  1  0  1  0  0  0  0  1  1  0  1  0  1  1  1  1  1  1  0  0  1  1  1  1  0  1  1  1  0  0  1  1  1  1  0  0  0  1  1  0  0  0  0  1  1  0  1  0  0  1  0  0  0  0  0  1  1  0  0  1  1  0  1  0  1  0  1  1  0  0  1  0  1  0  1   
 0  1  1  0  1  0  0  0  1  0  1  1  0  0  1  1  1  0  0  0  0  0  0  1  0  1  0  1  0  0  0  0  0  1  1  0  1  0  0  1  0  0  1  0  0  1  0  1  0  1  0  0  0  0  1  0  0  1  1  1  1  0  0  1  0  0  1  0  0  0  1  1  0  1  1  1  1   
 0  1  1  1  0  1  1  1  1  1  1  0  1  1  0  0  1  1  0  1  0  1  1  1  0  0  0  0  0  0  0  0  1  0  1  0  0  1  0  1  1  1  0  1  1  0  0  0  1  1  1  1  1  1  0  0  1  0  1  1  1  1  0  0  0  0  0  0  0  1  1  0  1  0  1  1  0   
 0  1  1  0  1  0  0  1  0  0  1  1  0  1  1  1  0  0  1  0  1  0  0  0  1  0  1  0  0  0  1  1  1  1  1  1  0  1  1  0  1  1  0  1  0  0  1  0  0  1  0  1  1  0  1  0  1  0  1  1  1  1  1  1  1  0  1  1  1  1  1  0  0  1  1  0  0   
 0  1  1  1  1  1  1  0  0  1  0  1  1  0  0  0  1  1  0  1  0  0  0  1  0  1  1  1  0  0  0  1  0  1  1  1  0  0  1  0  0  0  1  0  0  0  1  1  0  0  1  1  1  1  0  0  0  1  0  0  0  1  0  1  1  0  0  0  1  1  0  1  0  0  0  0  0   
 0  0  0  0  1  0  1  0  0  1  1  0  1  0  1  1  1  1  1  0  1  1  0  0  1  0  0  1  0  1  1  0  1  0  0  0  1  0  1  1  0  1  0  1  1  1  0  1  0  0  1  1  1  0  0  0  0  0  1  0  0  0  0  0  0  0  0  0  0  1  0  0  1  1  0  1  1   
 1  0  0  1  1  0  0  1  1  0  1  0  1  1  0  0  0  0  1  1  1  0  1  1  1  1  1  0  1  1  1  0  1  0  0  1  1  0  1  1  1  0  1  0  1  0  1  1  1  0  1  1  0  1  0  1  0  1  1  1  0  0  1  1  1  0  0  0  1  0  0  0  1  0  1  1  0   
 1  1  0  1  1  1  1  1  0  0  1  1  1  0  0  0  0  1  0  0  0  1  1  0  1  1  0  0  1  0  0  0  1  0  1  1  1  0  0  1  0  1  0  1  0  1  0  0  0  1  0  0  0  0  0  0  1  0  1  1  0  1  1  0  0  1  0  0  0  1  0  1  0  1  0  1  0   
 1  1  1  0  1  0  0  1  1  1  1  1  0  0  0  1  1  0  1  1  0  1  0  1  0  1  0  0  0  0  1  0  0  0  1  0  1  1  1  0  0  1  0  0  1  1  1  0  1  1  0  0  1  0  0  0  0  1  0  0  1  1  1  1  0  0  1  1  1  0  1  0  1  0  0  0  1   
 1  1  1  0  0  0  0  0  0  1  1  0  0  1  1  1  0  1  0  0  0  1  1  0  1  1  1  1  1  1  0  0  1  1  0  1  1  0  1  1  0  0  0  1  1  0  1  0  0  0  1  1  0  1  0  1  1  1  0  0  0  0  0  0  0  0  1  1  0  1  1  0  1  1  0  1  0   
 0  0  0  0  0  0  1  1  0  1  0  0  1  1  1  0  0  1  1  0  1  0  0  1  0  0  1  1  1  1  0  0  0  0  0  0  0  1  0  0  1  1  1  1  0  0  1  0  1  1  1  1  0  0  0  0  0  1  0  1  1  0  1  1  0  0  0  1  0  0  0  1  1  1  0  1  0   
 0  0  1  0  1  0  0  0  0  0  1  1  1  1  1  1  0  0  0  0  1  1  1  0  0  1  0  1  1  1  0  0  1  1  0  0  1  0  0  1  1  0  1  1  1  0  0  1  0  0  1  0  0  1  0  0  0  1  0  1  0  0  0  0  1  0  1  0  1  1  0  0  1  0  1  0  1   
 0  0  0  1  0  1  1  0  1  0  0  1  0  0  0  0  0  1  1  1  1  0  1  0  0  0  1  0  0  1  0  1  1  1  0  1  1  1  1  0  1  0  0  1  0  0  1  0  1  1  1  1  1  1  0  1  1  0  1  0  0  0  1  0  0  1  0  1  1  0  0  1  1  0  1  0  1   
 1  1  1  0  0  0  0  0  1  0  0  1  0  0  1  0  1  1  0  1  0  1  1  0  0  1  1  0  1  0  0  0  1  1  1  1  1  0  1  1  1  0  0  1  1  0  0  0  0  1  1  0  1  0  0  0  0  0  0  0  1  1  1  1  1  1  0  1  1  1  0  0  1  1  0  1  1   
 0  1  1  1  0  0  0  1  0  1  0  0  1  0  0  1  0  1  1  1  0  0  1  1  0  0  0  1  1  1  1  1  0  1  0  0  0  1  1  1  1  1  0  1  0  0  1  1  1  1  1  0  0  1  1  1  0  1  0  0  1  1  1  0  0  0  0  1  1  0  1  1  1  0  0  0  0   
 0  0  1  1  1  0  1  1  0  0  0  0  1  1  0  1  0  0  0  1  1  1  1  0  0  0  1  1  0  0  1  1  1  1  1  0  0  1  1  1  1  1  0  1  0  0  0  0  0  1  1  0  0  0  1  0  1  0  1  1  0  1  1  1  1  0  0  1  1  1  1  0  0  0  0  1  0   
 1  0  1  1  0  0  0  0  0  0  0  0  0  1  0  1  0  1  0  0  0  0  0  1  0  1  1  1  0  0  0  1  1  1  0  1  1  1  0  0  1  1  1  0  1  1  0  1  1  0  1  1  1  1  0  0  1  1  1  1  0  0  1  0  0  0  1  0  0  0  0  1  1  0  1  1  0   
 0  0  1  1  1  0  1  0  1  0  0  1  1  0  0  1  0  0  0  0  0  1  0  0  0  0  1  1  1  0  1  1  1  1  0  0  1  0  1  1  1  1  1  0  0  0  0  0  0  0  1  0  1  0  1  1  0  1  0  1  0  1  1  0  1  0  0  1  0  0  0  1  0  0  1  1  0   
 0  1  1  1  1  1  1  1  1  1  1  0  1  1  0  1  0  0  0  1  0  1  1  0  1  0  1  1  1  1  0  1  0  0  1  0  1  0  0  0  1  1  1  0  1  1  1  0  1  0  1  1  0  0  1  0  1  1  1  0  0  0  0  0  0  0  1  0  1  0  0  1  1  0  0  0  0   
 1  1  1  1  1  1  0  1  0  0  0  0  0  0  0  0  0  1  0  0  0  1  0  0  1  1  1  1  1  0  1  0  0  0  0  0  0  1  0  1  0  1  1  1  0  1  1  1  1  1  1  1  1  1  1  1  0  0  0  1  1  0  0  1  1  0  0  0  0  0  0  1  0  0  0  0  0   
 0  1  1  0  1  0  0  0  1  0  1  0  1  1  1  0  1  0  1  0  0  1  0  1  0  0  0  0  0  0  0  1  0  0  0  1  1  1  0  0  0  0  1  1  1  1  1  0  1  1  1  1  1  1  1  0  0  0  0  0  0  1  0  0  1  0  0  0  0  0  1  0  1  1  1  0  1   
 0  0  1  0  0  1  1  0  1  0  1  1  1  0  0  0  1  1  1  0  0  1  0  1  1  1  1  0  1  1  1  1  0  1  1  1  0  1  1  0  1  0  0  0  1  0  0  0  1  0  0  0  0  1  1  1  1  1  1  1  0  0  1  0  0  1  0  1  1  1  1  0  1  0  0  0  1   
 1  1  1  0  1  0  0  0  0  1  1  1  0  0  1  0  0  1  1  1  0  1  0  1  1  1  1  0  1  0  1  0  0  0  0  1  1  0  0  0  0  1  0  1  1  0  0  0  1  0  1  0  1  0  1  0  1  1  1  1  0  0  0  0  1  0  1  0  1  0  0  1  0  0  1  1  0   
 1  0  0  0  1  1  1  0  1  1  0  1  0  1  1  1  1  1  1  0  1  0  0  0  1  0  0  1  0  0  1  0  0  0  1  1  0  1  1  1  1  1  0  0  1  1  0  0  1  0  1  1  1  1  1  0  0  1  1  1  0  1  0  1  0  1  0  0  0  0  0  1  0  1  0  0  0   
 0  0  1  0  0  1  0  0  0  1  1  0  0  1  0  0  0  0  1  0  0  0  1  1  0  0  0  0  1  1  1  0  0  1  0  1  0  0  0  1  0  1  0  0  1  0  0  0  1  1  0  1  0  0  1  1  0  0  0  0  0  0  0  0  1  1  0  0  0  0  0  1  0  0  0  0  1   
 1  1  0  0  0  0  1  1  0  0  1  0  1  1  1  0  1  1  1  0  0  0  0  1  0  1  0  0  0  0  1  0  1  0  1  1  1  1  1  0  0  1  0  0  1  1  0  0  0  0  1  0  0  1  1  0  1  1  1  0  0  1  0  1  0  0  1  1  0  1  0  0  0  1  0  1  1   
 0  0  0  0  0  1  0  1  1  1  1  1  1  0  0  1  1  1  0  1  0  1  1  1  1  0  0  0  0  0  0  1  1  1  1  1  0  1  1  1  1  0  0  0  0  0  1  0  1  1  1  0  0  0  1  1  0  0  1  1  1  1  1  0  1  0  0  1  1  1  1  0  1  0  0  1  1   
 1  0  0  0  1  0  0  1  0  0  1  1  0  0  0  0  0  1  1  0  0  0  0  0  0  1  1  0  0  1  0  0  1  1  1  1  1  1  0  0  1  0  0  0  1  0  1  0  0  1  0  1  1  0  1  1  0  0  0  0  1  0  0  0  1  0  1  0  0  1  1  0  0  0  0  0  0   
 0  1  0  0  1  0  0  1  1  0  0  1  1  1  0  0  1  1  1  1  0  1  1  1  1  0  1  0  0  1  0  1  0  1  0  0  0  0  1  0  1  1  0  0  1  1  1  1  1  1  0  1  0  0  0  0  1  0  1  1  0  0  0  1  1  0  1  1  1  0  0  1  1  1  1  0  0   
 1  1  0  1  0  0  0  0  0  1  0  0  1  0  0  0  0  0  0  1  0  0  1  0  0  0  0  0  1  0  0  1  0  0  0  1  1  1  1  0  0  1  1  0  0  1  0  0  1  1  1  1  1  1  0  0  1  0  0  1  1  0  1  0  1  0  0  1  0  1  1  1  0  0  0  0  0   
 1  1  1  0  1  0  1  1  1  0  1  1  1  1  1  1  1  0  1  1  0  1  1  0  0  0  0  0  1  1  0  0  1  0  0  0  0  1  1  1  0  1  0  0  1  1  1  1  1  0  1  0  0  1  0  0  0  0  1  0  0  1  0  0  1  1  1  1  1  0  0  1  0  1  1  1  1   
 1  1  1  0  0  1  0  1  1  1  0  0  0  1  0  0  1  0  0  1  0  0  1  0  0  0  1  0  1  0  0  0  0  1  0  0  0  1  1  1  1  1  0  0  1  1  0  1  0  1  0  0  0  0  1  0  0  0  0  0  0  0  1  0  1  0  1  1  0  1  0  1  1  1  1  0  1   
 1  1  0  1  1  1  1  1  0  0  0  1  1  0  1  1  0  1  1  0  0  0  1  1  0  0  0  1  1  0  1  1  0  1  0  0  1  0  0  0  1  0  1  0  1  0  1  0  0  1  1  1  1  0  0  1  0  1  1  0  1  1  1  1  1  1  1  0  1  0  1  1  1  1  1  1  1   
 0  0  1  0  1  1  0  1  1  1  1  0  1  0  0  0  0  1  0  0  0  1  0  1  0  0  1  0  1  1  1  0  1  0  1  1  1  1  1  1  1  1  0  0  0  0  0  1  1  1  0  0  1  1  1  0  1  0  0  0  1  1  0  0  0  1  0  0  1  1  1  1  0  0  0  1  1   
 1  1  1  0  1  1  0  1  1  1  1  0  1  0  1  1  0  1  0  1  0  0  0  0  0  1  1  0  1  1  0  1  0  0  0  0  0  0  0  1  0  0  1  1  1  0  1  0  1  1  0  1  1  1  1  1  1  1  0  0  0  1  1  0  1  1  1  1  1  1  1  0  0  1  1  1  0   
 1  0  0  1  0  1  0  0  1  1  1  1  0  0  0  0  1  0  0  1  1  0  1  0  1  1  0  0  0  1  0  1  1  0  1  0  0  0  0  1  0  0  1  1  0  0  1  1  1  1  1  1  1  1  0  1  1  1  1  1  1  1  0  0  0  1  0  1  0  0  1  1  0  0  1  1  1   
 0  1  0  0  1  1  0  0  0  1  1  0  1  0  0  0  1  1  1  1  0  0  0  1  1  0  0  0  1  0  0  1  1  1  0  0  0  1  0  0  0  0  0  1  1  0  1  0  1  1  0  0  1  1  0  1  1  1  0  0  1  1  0  0  0  1  1  0  0  1  0  1  1  0  0  1  0   
 0  0  0  1  1  0  0  0  0  1  1  1  0  0  0  1  1  1  1  0  0  0  0  0  0  1  0  0  1  0  1  1  1  0  0  1  0  1  1  0  0  1  1  0  1  1  1  0  1  1  1  0  0  0  1  1  1  0  1  1  1  0  1  0  1  1  1  1  0  0  1  1  1  1  1  0  0   
 1  1  1  1  0  1  0  0  0  1  0  1  0  0  0  0  0  0  1  0  0  0  1  0  1  0  1  1  0  0  0  0  0  0  1  1  1  1  0  0  0  0  0  1  0  1  0  1  0  1  0  1  0  1  0  0  0  1  0  1  1  0  1  0  1  0  1  0  0  1  0  0  1  0  0  0  0   
 0  1  0  0  0  0  0  0  0  0  0  1  0  1  1  0  1  0  0  0  0  0  1  0  0  1  0  1  1  1  1  0  0  0  0  1  1  0  1  0  1  1  1  1  1  0  0  1  1  1  1  0  1  1  0  0  1  1  0  0  1  1  1  1  1  0  1  0  0  1  0  0  0  0  1  1  0   
 0  1  0  1  0  1  1  0  1  1  0  0  0  1  1  0  0  0  0  0  0  1  1  0  0  0  0  1  1  0  1  0  0  0  0  1  0  1  0  0  1  0  1  0  0  1  0  1  0  1  1  1  1  1  1  1  1  0  1  1  0  1  1  0  0  1  0  1  0  1  0  0  1  1  0  1  1   
 0  0  1  1  0  1  0  0  0  0  1  0  0  0  1  0  0  0  1  1  1  1  1  0  0  0  0  1  0  1  1  0  1  0  0  0  0  0  1  1  1  0  1  1  0  1  1  1  0  1  1  0  1  0  1  0  1  1  0  0  1  0  0  0  0  0  0  1  1  1  1  1  0  0  1  0  0   
 1  1  0  0  0  1  1  1  0  1  0  1  0  0  0  0  0  0  1  0  1  0  0  0  0  1  0  1  1  1  0  1  1  0  1  0  0  1  0  1  0  1  1  1  1  0  1  1  0  1  1  0  1  0  0  0  0  0  0  1  1  0  0  0  1  0  1  0  1  0  0  0  1  0  0  0  1   
 1  1  0  1  1  0  1  1  1  1  1  0  1  0  1  1  0  0  1  1  1  0  1  1  0  1  0  0  1  1  0  1  1  0  1  1  1  1  1  0  1  0  0  0  0  1  0  0  0  0  1  0  0  1  0  1  0  0  1  1  0  1  0  1  1  0  0  0  1  0  1  1  0  1  1  0  1   
 0  0  0  1  1  1  1  1  0  0  1  1  0  0  1  0  1  0  1  0  0  1  0  0  0  0  0  0  0  0  1  1  0  1  1  0  0  1  1  0  1  0  0  0  0  1  1  0  0  0  0  0  0  0  1  1  1  0  1  0  0  0  1  0  0  1  0  0  1  0  0  0  0  1  1  1  0   
 0  0  0  1  0  0  1  0  1  1  1  1  1  1  0  1  0  0  0  0  0  1  1  0  0  0  1  0  0  0  0  0  0  0  0  0  0  1  0  1  1  1  1  1  0  1  0  1  1  0  1  0  1  1  1  1  1  1  1  1  1  1  0  0  0  0  1  1  0  1  0  0  0  1  0  1  1   
 1  0  1  0  1  0  1  1  0  0  0  1  1  0  1  1  0  0  1  0  0  1  1  1  0  0  1  0  1  0  0  1  1  0  0  1  1  1  0  1  0  0  1  0  0  0  1  1  1  0  1  0  1  0  0  1  1  0  1  0  0  1  1  1  0  0  1  0  0  1  0  0  0  1  1  1  0   
 1  0  0  0  1  1  0  0  1  1  0  0  1  1  0  0  1  0  1  1  1  1  0  0  1  1  0  1  1  1  0  0  0  0  0  0  0  0  0  1  0  0  0  0  0  0  0  1  1  0  0  1  0  0  1  1  0  0  0  1  1  0  1  1  0  1  1  0  0  1  1  1  1  1  0  1  0   
 1  0  0  0  1  0  1  0  0  0  0  1  0  0  0  0  1  0  1  0  0  1  0  1  1  0  0  1  0  0  0  1  0  1  0  1  0  1  0  0  1  0  0  1  1  0  0  1  1  1  0  1  0  0  0  0  0  0  1  1  1  1  1  0  1  0  1  1  1  0  0  0  1  1  0  1  1   
 1  0  1  0  1  0  0  1  0  1  1  1  1  1  1  0  0  0  0  1  0  1  0  1  1  0  1  0  0  0  1  1  1  0  1  0  0  0  1  0  1  1  1  0  0  1  1  0  0  1  0  0  0  0  1  1  0  1  1  1  1  0  0  1  0  0  1  0  1  1  1  1  0  1  1  0  0   
 0  0  0  1  0  0  1  1  0  1  0  0  1  0  0  0  0  1  1  0  1  1  0  0  1  0  1  0  1  1  1  0  0  1  0  0  0  0  1  1  0  0  0  0  0  1  0  0  1  1  1  0  0  0  1  1  1  0  0  1  0  0  0  0  0  1  0  1  1  1  0  1  1  1  0  0  0   
 0  0  0  0  0  1  0  0  0  0  1  1  1  1  1  1  1  0  0  0  0  1  1  0  0  1  1  1  1  1  1  0  0  1  1  0  0  0  0  0  0  1  1  0  0  0  1  1  0  0  1  0  0  0  1  1  1  1  1  1  0  1  0  0  1  1  0  0  1  0  1  1  1  0  0  0  0   
 0  1  0  0  1  1  1  0  1  1  0  1  1  0  1  0  1  1  1  1  0  0  1  1  1  1  1  0  1  1  1  1  0  0  1  1  1  0  0  0  1  1  0  0  1  1  1  0  0  0  1  1  1  0  0  0  0  1  1  1  1  0  0  1  1  1  0  1  0  0  1  1  0  0  1  0  1   
 1  1  1  1  1  0  1  0  1  0  0  1  0  1  0  0  1  0  0  0  1  0  1  0  1  1  0  1  1  0  1  1  0  0  1  1  1  1  0  1  0  0  1  1  1  1  0  0  0  1  0  1  0  0  1  0  1  1  0  0  0  1  1  1  0  1  0  1  1  1  1  1  1  0  1  1  1   
 1  0  1  0  1  1  1  0  0  0  1  1  0  1  1  1  1  1  1  0  0  0  0  1  1  1  1  1  1  1  0  1  1  0  1  1  1  0  0  0  0  1  1  1  1  1  0  1  0  1  0  0  0  0  1  1  0  1  0  1  1  0  1  1  0  0  1  0  0  1  0  0  0  1  1  0  0   
 0  1  0  0  1  0  0  0  1  0  0  1  1  1  0  1  1  1  0  0  0  0  0  0  1  0  0  0  1  0  1  0  1  1  0  0  0  0  1  1  1  0  1  0  1  1  0  0  0  1  1  1  1  0  0  1  1  1  1  1  1  1  0  0  1  1  0  0  1  1  0  0  1  1  1  0  0   
 1  1  1  1  1  1  0  0  1  0  0  0  0  0  1  1  1  0  1  1  1  0  1  1  1  1  0  0  0  0  0  1  0  0  0  1  1  0  0  1  1  1  0  0  0  0  0  1  0  0  1  1  0  0  0  1  0  0  1  1  0  1  1  1  0  0  1  0  1  1  0  1  1  0  0  0  0   
 1  0  1  1  0  1  1  0  1  0  1  0  0  1  1  0  1  0  1  0  0  0  1  1  1  1  1  1  0  1  1  1  0  0  1  0  0  0  1  1  1  0  1  0  0  1  1  1  1  0  1  0  1  1  1  0  0  0  0  0  0  0  1  0  0  0  0  1  1  0  0  0  0  0  1  0  1   
 0  1  0  1  1  0  1  1  1  0  0  1  0  1  0  0  0  0  1  0  1  1  0  1  0  1  0  0  0  0  1  0  0  1  0  0  0  0  0  1  0  1  1  1  1  0  1  1  0  0  0  0  0  0  0  1  0  0  1  1  0  0  1  0  0  0  1  1  1  1  1  1  1  1  0  0  0   
 0  0  0  1  1  0  1  0  1  1  1  1  0  1  1  0  0  1  0  0  0  0  0  1  1  0  0  0  0  1  0  1  0  0  1  0  1  1  1  0  1  1  1  0  1  0  0  0  1  1  0  1  1  0  1  0  1  1  1  0  1  1  1  1  1  0  1  1  0  0  1  1  1  0  0  0  1   
 1  1  0  1  0  1  1  1  0  1  0  0  1  1  0  0  1  1  1  1  1  1  1  0  1  1  0  1  0  0  0  1  1  1  1  0  0  0  1  0  1  0  0  1  1  1  0  1  0  1  0  0  0  1  1  0  1  1  0  0  1  1  1  1  0  0  0  0  1  1  0  1  1  1  1  0  1   
 0  1  0  1  1  0  1  0  1  0  0  0  1  0  1  0  1  1  1  1  0  1  1  1  1  0  0  0  1  0  1  0  0  1  0  1  0  0  1  0  1  1  1  1  1  0  0  1  0  1  1  1  1  1  0  1  0  0  1  1  1  0  1  0  1  1  0  1  0  0  1  0  1  0  0  1  1   
 0  1  1  1  1  0  1  1  0  1  1  1  0  0  0  0  0  0  1  0  0  0  0  0  0  0  1  0  1  0  0  0  0  0  1  0  1  0  0  1  1  0  0  1  0  0  1  0  1  0  1  1  1  1  1  1  0  0  0  1  0  0  1  1  0  1  0  0  0  0  1  0  0  0  0  1  1   
 0  0  0  1  0  0  1  0  1  0  1  1  0  1  1  0  1  1  1  0  1  1  0  1  0  1  1  1  0  0  0  0  1  0  0  0  1  0  1  0  1  1  1  1  0  1  1  0  0  0  1  1  0  1  0  1  1  0  1  1  0  0  1  0  0  0  0  1  1  0  1  0  1  1  1  1  0   
 1  1  0  0  1  1  1  1  1  1  0  1  0  1  1  0  1  1  0  0  1  1  1  0  1  0  1  1  0  0  0  1  1  0  0  0  1  1  1  0  0  1  0  0  1  0  1  1  1  0  1  0  0  0  0  1  1  1  0  0  1  0  1  1  1  0  0  0  0  0  0  0  0  1  1  0  1   
 0  0  0  0  0  1  1  0  1  0  1  1  0  1  0  0  0  1  0  0  1  1  1  0  0  1  1  0  1  0  1  0  1  1  1  0  0  1  0  1  0  0  1  1  1  1  1  0  1  0  0  0  1  1  0  1  1  1  1  0  0  0  1  0  0  1  0  0  0  1  0  0  0  0  0  0  1   
 0  1  1  0  0  0  1  1  0  1  1  0  0  1  1  0  0  0  0  1  1  1  1  1  1  0  0  0  0  0  1  0  1  0  1  1  0  1  1  0  1  0  0  0  1  0  0  0  1  0  1  1  0  1  0  0  1  0  1  1  0  1  0  0  1  1  1  1  1  1  1  1  1  0  1  1  0   
 0  1  0  0  1  0  1  1  1  0  1  1  1  0  0  0  0  1  1  0  1  0  0  0  0  0  1  1  0  0  1  0  1  0  1  1  1  0  0  0  0  0  0  0  0  0  0  1  0  0  0  1  0  1  0  1  1  0  1  0  1  1  1  0  1  1  1  0  0  1  1  0  1  0  0  0  1   
 0  1  0  1  0  0  0  1  0  0  0  1  1  0  1  0  0  0  0  0  1  0  0  1  0  0  1  1  0  1  1  1  1  0  0  1  0  1  1  1  0  0  0  1  0  1  0  1  0  0  1  0  0  1  0  1  1  1  1  1  1  0  1  0  1  0  0  0  0  0  0  0  0  1  1  1  0   
 0  1  1  1  1  1  0  0  0  1  0  1  0  0  0  1  1  1  0  0  0  0  0  0  1  1  1  0  1  0  0  1  0  0  1  0  1  1  1  1  1  0  0  1  1  1  0  1  1  0  1  0  0  0  1  1  0  0  0  1  1  1  1  0  0  1  1  0  0  1  1  0  0  0  1  0  1   
 1  1  0  1  1  1  0  0  0  0  1  0  0  0  0  0  1  0  0  1  0  0  1  0  1  1  1  0  0  0  0  0  0  1  1  0  0  1  1  1  1  1  1  0  0  1  0  1  0  1  0  1  1  1  1  0  0  1  0  1  0  0  0  0  0  0  1  0  0  0  0  0  1  0  1  0  0   
 0  0  0  1  0  0  0  1  1  0  1  1  1  1  1  0  0  1  1  1  0  1  1  0  1  1  1  1  0  0  1  1  1  0  0  0  0  0  0  1  0  1  1  0  0  0  0  0  1  0  0  1  1  0  1  0  0  1  1  1  1  0  0  0  0  1  0  1  0  1  1  1  0  1  0  1  1   
 0  0  0  0  1  1  0  0  0  1  1  1  1  1  1  1  1  1  1  1  0  1  0  1  1  1  1  1  0  0  0  1  0  0  1  0  1  0  1  1  0  1  0  0  1  1  1  1  0  1  0  0  1  1  0  1  1  0  0  0  1  0  1  0  1  0  1  0  0  1  1  0  0  1  0  0  1   
 1  1  0  1  1  0  0  0  1  1  1  0  0  0  1  1  1  0  1  1  0  0  0  0  0  0  0  1  0  1  1  0  0  1  0  0  0  1  0  1  1  1  0  0  0  0  1  1  1  1  1  0  1  1  1  0  1  1  0  1  1  0  0  1  0  0  1  0  1  0  0  0  0  1  1  0  1   
 1  0  1  1  1  0  1  1  0  1  0  1  0  1  0  1  1  1  0  0  0  0  0  1  1  0  0  1  0  0  1  1  1  0  1  0  0  1  1  0  1  1  0  0  0  1  1  0  0  1  1  1  0  1  1  0  0  0  0  0  0  0  0  1  1  0  0  0  0  1  1  0  1  1  1  1  0   
 0  0  1  1  1  1  0  0  0  1  1  1  0  1  0  1  1  0  1  1  0  0  0  1  1  1  1  1  1  0  0  1  1  1  0  1  0  0  1  0  0  1  0  1  0  1  1  0  1  1  1  1  0  0  1  1  0  0  0  0  0  0  1  1  0  0  0  0  0  1  0  0  0  1  0  1  0   
 1  1  0  0  1  1  1  0  1  1  0  0  0  1  1  1  1  0  0  0  1  1  1  1  1  1  0  0  0  1  1  0  1  0  0  1  0  1  0  1  0  1  1  0  1  1  0  1  1  0  0  1  0  0  1  1  0  1  1  1  0  1  0  1  0  1  1  1  1  1  1  0  0  1  0  1  1   
 0  0  0  1  1  0  0  1  0  1  1  1  0  0  1  1  1  1  0  0  0  0  0  1  0  0  1  0  1  1  1  1  1  1  0  0  0  0  1  0  1  0  0  0  1  0  0  1  1  1  1  0  1  1  0  0  0  0  1  0  1  0  0  1  0  0  1  1  1  0  1  1  1  1  1  0  0   
 0  0  1  0  1  1  0  0  1  0  0  0  1  0  1  1  1  1  1  0  1  0  1  1  0  1  1  0  0  1  0  1  1  1  1  1  1  1  0  0  1  0  0  1  0  1  0  0  0  0  0  0  1  1  0  0  1  0  1  0  0  1  1  1  1  0  1  0  0  0  0  0  0  0  1  0  1   
 0  1  1  1  1  1  1  1  1  1  1  0  0  1  0  1  1  1  0  1  1  1  1  1  0  1  0  1  0  0  0  1  1  1  0  1  1  1  1  1  1  1  0  0  0  0  1  0  1  1  1  0  1  0  0  0  1  0  0  0  0  0  1  0  0  1  1  1  1  1  0  1  1  0  1  0  0   
 1  0  1  1  0  1  1  0  0  1  0  1  0  0  0  0  0  0  0  0  0  1  1  0  1  1  1  1  1  1  1  0  0  1  0  1  1  0  0  1  1  1  0  0  1  1  1  1  1  1  1  0  1  0  1  0  1  1  0  1  1  0  1  1  1  1  1  0  1  1  1  0  0  1  0  1  1   
 1  1  0  1  0  1  1  0  1  1  0  1  0  0  1  0  1  1  1  1  0  1  1  1  0  1  0  0  1  1  0  0  0  1  1  1  0  1  1  0  0  1  1  0  0  0  0  1  0  0  0  0  1  1  1  1  0  1  0  1  0  0  0  1  0  0  0  0  1  0  0  0  0  0  0  1  0   
 1  0  0  1  1  1  0  1  0  0  0  1  1  1  0  1  0  1  1  0  1  1  0  1  1  1  1  0  1  0  1  1  1  1  0  0  1  1  0  0  0  1  0  0  1  0  0  1  1  0  0  1  1  0  0  0  1  0  1  1  1  0  1  0  1  0  0  1  1  1  1  0  0  1  1  1  1   
 1  1  0  0  1  1  1  1  1  1  1  1  0  1  0  1  0  0  0  0  0  0  0  1  1  0  0  1  1  0  1  0  0  1  0  1  0  0  1  1  0  0  1  1  0  0  1  1  1  0  1  1  0  0  1  0  1  0  0  0  0  1  0  0  1  0  0  0  1  1  0  1  0  1  0  1  1   
 1  1  0  0  0  0  1  1  1  0  1  1  1  1  1  0  1  0  1  0  0  0  0  0  0  1  1  1  1  1  1  0  1  1  1  1  1  1  1  0  0  0  0  1  0  1  1  0  1  0  0  0  1  1  0  0  0  0  0  0  0  1  0  1  0  0  1  0  0  0  0  0  1  1  1  1  1   
 0  1  0  1  0  0  1  0  0  0  1  0  0  1  0  0  1  0  0  1  0  1  0  1  0  1  0  1  0  1  0  0  1  1  1  0  0  1  0  1  0  0  0  0  0  0  0  1  0  1  1  0  0  0  1  0  0  0  1  1  1  0  1  1  0  1  0  0  1  1  1  0  0  1  1  1  0   
 0  0  1  0  0  0  1  1  0  1  0  1  1  0  0  1  0  1  1  0  1  1  0  1  0  1  1  1  0  1  0  1  1  1  0  1  0  0  1  0  0  1  0  1  0  1  1  0  0  0  1  0  1  0  0  1  1  0  1  1  0  0  1  0  1  1  1  1  1  1  0  1  1  0  1  1  1   
 0  1  1  1  0  0  1  1  0  0  0  1  1  0  0  0  1  0  0  0  1  0  1  0  0  0  1  1  0  1  1  0  1  0  0  0  1  0  1  1  1  1  1  1  1  0  0  1  1  0  0  1  1  0  0  1  1  1  1  1  0  0  0  1  1  0  0  1  0  0  0  0  1  0  0  0  1   
 0  0  0  0  0  1  1  1  1  0  0  0  0  0  1  0  1  0  1  1  1  1  0  1  0  1  1  0  0  0  1  0  0  0  0  1  0  1  1  1  0  1  0  1  1  0  1  1  1  1  0  1  1  1  1  0  1  1  1  1  1  0  0  0  0  0  0  1  0  0  1  1  0  1  0  1  1   
 0  0  0  0  1  0  1  1  1  0  0  1  1  0  1  0  1  1  0  0  1  1  1  0  0  1  1  0  0  1  0  1  1  1  0  0  1  0  0  1  1  0  0  1  1  0  1  1  0  0  0  0  0  0  0  1  1  1  0  0  1  1  0  1  0  0  0  0  1  1  0  1  1  1  0  0  0   
 1  0  1  1  1  1  1  1  1  1  1  1  1  1  0  0  0  1  1  0  0  0  0  0  0  0  1  0  0  0  0  1  1  0  0  0  0  0  0  1  0  0  0  0  0  0  1  0  1  1  1  1  1  0  0  0  1  0  1  1  0  1  1  0  0  1  0  1  0  0  1  1  1  1  1  0  1   
 1  0  0  0  1  0  0  0  0  1  0  1  0  1  0  0  0  1  1  0  0  0  0  0  0  0  1  1  1  0  1  1  0  0  1  0  1  0  0  1  0  1  1  0  1  1  0  1  1  1  0  1  0  1  1  0  1  0  0  1  1  0  1  0  0  0  0  0  0  0  0  1  0  0  0  0  1   
 0  1  0  0  1  0  1  0  0  1  1  1  0  1  0  0  1  0  0  0  1  1  0  0  1  1  1  1  1  1  1  0  1  1  0  0  1  0  0  1  1  0  1  1  0  1  1  0  1  1  1  1  1  1  1  0  0  0  1  0  0  1  0  1  0  0  1  1  1  1  1  1  0  1  1  0  0   
 1  0  0  1  0  0  0  1  0  0  0  1  0  1  1  1  0  0  1  1  0  1  1  0  0  1  0  1  0  0  0  0  1  1  0  1  0  0  1  1  0  1  0  0  1  1  1  1  1  0  1  1  0  1  0  1  1  1  1  0  1  0  1  1  1  1  1  1  0  1  1  0  0  1  0  0  1   
 0  1  0  0  0  1  0  0  0  1  1  1  1  1  0  1  0  1  1  1  1  0  0  1  0  0  0  1  1  0  1  1  0  0  0  0  1  0  0  0  0  1  0  1  1  1  0  1  1  1  1  1  0  0  0  0  1  1  1  0  0  1  0  0  0  0  0  1  0  1  0  1  1  0  1  0  1   
 0  1  1  0  0  0  0  0  1  0  0  1  1  0  0  1  0  1  0  1  1  1  0  1  1  1  0  0  1  0  1  0  0  1  0  1  0  1  0  1  1  1  0  1  1  0  0  1  1  1  0  0  1  0  1  0  0  1  0  1  0  1  0  1  0  0  1  0  0  1  1  1  0  0  0  1  1   
 1  1  1  1  0  1  1  0  1  1  0  0  0  0  1  0  1  0  1  1  0  1  0  0  0  0  0  0  0  0  1  0  0  0  0  1  1  1  1  0  1  0  0  0  0  0  1  1  1  0  1  0  1  1  1  1  0  0  0  0  1  1  1  0  0  0  0  1  0  0  1  0  0  0  0  0  0   
 1  1  1  0  1  1  0  0  0  0  1  0  0  1  0  0  0  1  1  0  0  1  1  1  0  1  1  1  0  0  1  1  1  1  0  0  1  0  1  1  0  1  1  0  1  0  1  0  1  0  0  0  0  0  0  1  0  1  1  1  0  0  1  0  0  1  0  0  0  0  0  1  0  1  1  1  1   
 0  1  1  0  1  1  1  1  1  1  1  1  1  1  0  0  1  1  0  1  0  0  1  0  1  0  1  1  1  1  1  0  1  1  0  0  1  0  0  1  1  1  0  1  0  1  1  0  1  0  1  1  1  0  0  1  0  0  0  0  1  1  0  0  1  0  0  1  1  1  1  1  1  0  1  0  0   
 0  1  1  0  1  1  0  1  0  1  0  1  0  1  1  1  1  0  1  0  0  0  1  0  0  1  0  1  1  1  0  0  0  1  1  0  0  1  0  1  1  1  1  0  1  1  0  1  1  0  0  0  1  0  1  1  1  0  0  1  1  1  0  1  1  1  0  1  0  0  0  0  1  1  1  0  0   
 1  1  0  0  1  1  0  0  1  0  1  0  0  0  1  1  1  1  0  1  1  1  0  0  1  0  1  1  0  0  1  1  1  1  1  0  0  0  1  1  1  0  0  1  1  0  0  0  0  1  0  1  1  0  1  1  0  1  1  0  0  0  1  1  0  0  1  1  0  0  1  1  1  1  0  1  0   
 0  1  0  1  0  1  0  1  1  0  1  0  1  0  1  0  1  0  1  1  1  1  0  1  0  0  0  0  0  0  0  0  0  1  0  1  0  1  1  0  1  0  1  0  0  0  0  1  1  0  1  1  0  0  0  0  1  1  1  0  0  0  0  1  1  0  1  0  0  0  0  1  0  1  1  1  1   
 0  1  0  1  0  1  0  1  0  1  0  0  1  1  0  1  0  0  1  1  0  0  1  1  0  0  1  0  1  0  0  0  1  1  1  1  0  0  1  0  0  1  1  1  0  0  1  0  0  0  0  1  1  1  1  0  0  1  1  1  1  1  1  1  1  0  1  0  1  1  0  1  1  0  0  1  0   
 0  0  1  1  1  1  1  1  1  0  0  0  1  1  1  1  1  0  1  1  1  0  0  1  0  0  0  1  0  1  1  0  1  0  0  1  0  0  1  1  0  0  0  1  0  1  1  1  0  0  0  0  1  1  1  1  1  0  0  0  1  1  1  1  1  0  1  1  1  1  1  0  1  0  0  1  0   
 0  0  1  0  0  0  0  0  1  1  1  0  0  0  1  0  1  0  0  1  1  0  1  1  0  1  0  0  0  1  0  1  1  1  1  0  0  1  1  0  0  1  0  1  1  0  1  0  0  0  0  1  0  1  0  1  0  1  1  1  0  1  0  0  0  0  0  1  0  1  1  0  0  0  1  1  1   
 1  0  1  0  1  1  1  0  0  0  1  1  0  0  0  1  1  1  1  0  1  0  0  0  0  0  1  1  0  1  0  0  0  1  1  1  1  1  1  0  1  0  0  1  1  1  1  0  0  0  1  1  1  0  1  1  0  1  0  0  0  0  0  0  1  1  0  1  0  1  1  0  1  1  0  1  0   
 0  1  0  1  0  0  1  0  1  1  1  1  1  0  1  1  1  0  0  0  0  1  0  1  1  1  0  1  0  0  1  1  1  0  1  1  1  1  0  0  0  1  0  1  0  0  0  1  1  1  1  0  1  1  0  0  0  0  1  0  0  0  1  0  0  1  1  0  0  1  0  1  1  0  0  1  0   
 0  0  1  1  0  0  0  1  0  0  0  1  0  1  1  0  1  1  0  1  1  0  0  0  0  0  1  1  1  1  0  1  0  1  0  1  1  1  1  1  0  0  0  0  0  0  1  0  0  1  0  1  1  0  0  0  0  0  0  1  1  1  1  0  0  0  1  0  0  0  0  1  1  0  0  0  0   
 0  1  1  0  0  1  0  0  0  0  0  0  0  1  0  0  0  0  1  0  1  0  0  0  1  0  0  0  1  0  0  0  1  0  0  0  0  1  0  0  0  0  1  1  0  0  1  1  0  1  1  0  1  1  0  1  0  0  0  1  0  1  0  0  0  1  1  1  1  0  1  1  0  0  0  1  0   
 1  0  0  0  0  1  1  1  0  1  0  1  0  1  1  1  1  0  0  1  1  0  1  0  1  1  1  1  1  0  1  1  1  0  1  1  1  0  1  0  0  0  0  1  1  0  1  1  1  1  1  0  0  0  1  0  1  1  0  0  0  1  0  0  0  0  0  0  1  0  0  1  1  0  0  1  0   
 1  0  0  0  1  1  1  1  0  0  0  0  1  0  0  0  0  1  0  1  1  0  0  1  0  0  1  0  1  1  0  0  0  1  1  1  1  0  1  1  1  0  1  0  1  0  0  0  0  0  0  1  1  1  0  1  1  1  1  1  1  1  1  0  0  0  1  0  0  1  0  0  1  1  0  0  0   
 1  1  1  0  0  1  0  1  1  0  0  0  0  0  0  0  1  1  1  1  1  1  1  1  1  1  1  0  0  1  0  1  1  1  1  1  1  1  1  1  0  1  0  0  1  0  0  0  1  0  1  1  1  0  1  0  1  1  0  1  0  0  0  1  0  1  0  0  1  0  1  1  0  0  1  0  1   
 1  1  1  1  0  1  0  1  0  1  1  0  1  1  0  0  0  1  1  0  1  0  1  1  0  1  1  1  0  1  0  0  0  0  1  0  0  0  0  1  1  1  1  1  0  0  1  1  1  0  1  1  0  1  0  0  0  1  1  1  1  1  0  1  1  0  1  1  1  1  0  1  1  1  0  1  1   
 0  0  0  1  1  1  0  0  0  1  0  1  0  1  0  0  0  1  0  0  1  0  1  1  1  0  1  0  0  0  1  0  1  0  1  0  0  1  0  1  1  0  1  1  0  1  1  1  1  0  1  1  0  0  1  1  0  1  0  1  1  1  0  0  0  0  0  0  0  1  0  0  0  0  1  1  1   
 0  1  0  1  0  1  1  0  0  1  0  0  1  0  1  1  1  1  0  0  1  1  0  1  1  0  1  0  1  1  0  0  1  0  1  0  0  0  1  1  1  1  1  1  1  0  0  0  0  0  1  1  1  0  0  0  0  0  0  1  0  0  0  1  0  0  0  1  1  0  1  1  1  1  0  0  1   
 1  0  0  0  1  0  1  0  0  0  0  0  0  0  0  0  1  0  0  0  1  1  0  1  1  0  0  1  0  0  1  0  0  0  1  1  0  0  1  0  1  0  0  0  1  1  1  1  1  0  0  1  0  0  0  1  1  0  1  0  0  0  1  1  1  1  0  1  1  1  0  0  1  0  1  0  0   
 0  0  0  0  1  1  1  0  1  1  0  1  1  1  0  1  0  0  1  0  1  1  1  1  0  1  1  1  0  1  1  0  0  1  1  1  0  0  0  1  1  0  1  0  0  1  1  0  1  1  0  0  0  0  0  1  1  1  0  1  0  0  1  1  1  0  1  1  0  0  0  0  0  0  0  0  1   
 1  1  0  0  0  0  0  0  0  1  0  0  1  1  1  1  1  0  0  0  1  1  1  0  1  0  1  0  0  0  0  1  0  0  1  1  1  0  0  1  1  1  1  0  0  1  1  0  1  1  1  0  1  0  0  0  0  1  0  0  1  1  0  0  0  1  1  0  0  0  0  0  1  0  1  1  1   
 0  0  0  0  0  0  0  1  0  0  1  0  1  1  0  1  0  1  0  1  0  1  1  0  1  0  1  1  0  1  0  0  0  1  1  0  1  0  1  0  1  0  0  0  0  1  1  1  0  1  1  1  0  0  0  0  0  0  1  0  0  0  0  1  1  0  0  0  1  0  0  0  0  0  1  0  1   
 0  1  0  0  1  0  1  0  0  0  1  0  1  1  1  1  1  1  0  1  1  1  0  1  0  1  1  0  1  0  0  1  1  0  1  0  1  0  0  0  0  0  0  0  1  1  0  0  0  0  1  1  1  0  1  1  1  1  0  1  0  0  1  0  0  1  0  0  1  0  1  0  0  0  1  0  0   
 0  1  1  0  1  1  0  0  1  0  0  1  1  0  0  1  1  0  1  0  0  1  1  0  1  1  0  1  1  1  0  0  0  0  0  1  0  1  0  0  0  1  0  0  0  1  0  1  0  0  1  0  0  1  1  0  1  0  0  1  0  0  1  1  0  1  0  1  0  0  1  1  1  1  0  1  0   
 0  1  1  0  0  1  1  0  0  0  1  0  0  0  1  1  0  0  1  1  1  1  0  1  0  1  0  0  0  0  0  0  1  0  1  0  1  1  0  1  0  1  0  0  0  0  1  0  0  1  1  0  1  1  0  0  1  0  1  0  0  1  0  0  0  1  0  1  1  1  0  1  1  1  0  0  1   
 0  1  0  0  0  0  1  1  0  0  1  1  0  1  1  1  1  1  0  0  1  1  0  0  1  1  0  0  1  0  1  0  0  0  1  0  1  1  1  1  1  0  1  0  1  1  1  1  1  1  0  1  1  0  0  0  0  1  0  0  1  1  1  1  0  0  0  1  0  1  1  0  0  1  1  0  1   
 1  0  0  0  0  0  1  0  0  1  0  1  0  1  0  0  0  1  0  1  1  1  1  0  0  1  0  0  0  1  0  1  0  1  1  1  0  0  1  0  0  1  0  0  1  0  1  1  1  0  1  0  0  0  1  0  0  0  0  1  1  0  0  1  1  1  1  0  0  0  1  1  0  1  1  1  0   
 0  1  0  1  0  0  0  1  1  1  0  1  0  1  1  1  1  1  0  0  1  1  0  0  0  0  0  0  0  1  0  0  0  1  0  1  0  1  1  0  1  1  0  0  0  1  0  1  1  0  0  0  0  0  0  1  1  1  1  0  1  0  1  0  0  0  1  0  0  1  1  0  0  0  1  0  0   
 1  0  0  0  0  1  1  1  0  1  1  1  1  0  0  0  1  0  1  0  0  1  0  1  1  0  0  1  0  0  1  1  0  1  0  1  0  1  1  0  0  0  0  0  1  1  1  0  0  1  0  0  1  0  0  1  0  1  0  0  1  1  1  0  1  0  0  0  1  1  0  0  1  0  1  1  0   
 0  0  1  1  1  0  0  0  0  0  0  0  1  0  0  1  0  1  1  1  0  0  0  1  1  1  0  1  1  0  1  0  1  1  0  1  0  0  1  0  1  0  1  0  1  0  1  1  0  0  1  0  0  0  0  0  0  0  1  0  1  1  1  0  0  1  1  1  0  1  1  0  0  0  1  0  1   
 1  1  0  1  0  0  1  1  1  0  1  1  0  1  1  0  1  1  0  0  0  0  0  1  0  1  0  1  0  1  0  0  0  0  1  0  1  1  0  1  1  1  1  1  0  1  0  0  0  1  1  0  0  0  1  0  0  1  1  0  0  0  0  1  0  1  1  1  1  1  0  1  1  0  0  1  1   
 1  1  0  0  1  0  1  1  0  1  1  1  0  1  0  0  1  0  0  1  1  1  0  0  0  1  0  0  0  1  1  0  1  1  1  0  0  1  1  0  0  1  0  0  0  0  1  1  0  1  1  0  1  1  1  0  1  1  0  1  0  0  0  0  1  0  1  0  0  1  1  1  1  1  1  1  0   
 1  0  1  0  1  0  0  1  0  1  1  1  0  1  1  1  0  0  0  1  1  1  1  0  0  0  0  0  0  0  0  1  1  1  1  0  0  1  0  1  1  0  1  1  0  0  0  1  1  0  1  1  1  1  1  0  0  0  0  0  0  0  1  0  1  1  1  1  0  1  1  0  1  0  1  1  0   
 1  1  1  0  1  0  0  0  1  0  0  0  0  0  0  0  1  1  0  1  0  0  1  0  0  1  0  1  0  0  1  1  1  1  0  1  0  0  1  1  0  0  0  1  1  0  1  0  1  1  0  1  1  0  1  0  0  0  0  0  1  1  1  1  0  1  0  1  1  0  0  0  0  1  1  0  0   
 0  1  0  0  1  1  1  1  0  0  0  1  1  1  1  1  1  0  1  0  1  1  1  1  0  0  0  1  0  1  0  0  1  0  1  1  0  0  0  0  1  0  0  0  0  1  0  0  0  1  1  1  1  0  1  0  0  0  0  1  0  0  0  0  1  0  1  1  1  0  1  1  0  0  0  0  1   
 0  0  1  0  0  0  0  1  1  1  0  0  0  0  1  0  1  1  1  1  0  0  1  1  1  1  1  1  0  0  0  0  1  0  1  1  1  1  0  0  0  0  1  0  1  1  1  0  1  0  1  1  0  1  1  1  0  0  0  0  1  1  1  1  1  1  1  0  0  0  0  0  1  1  1  0  0   
 1  1  0  1  1  0  1  1  0  0  0  0  0  0  1  0  0  0  0  1  1  1  0  1  0  1  0  1  0  0  0  1  0  0  1  0  1  0  1  0  1  0  1  1  1  1  1  1  0  0  0  0  0  1  1  1  1  0  0  0  0  1  1  1  1  0  1  1  0  1  1  0  1  1  1  1  1   
 0  0  1  1  1  0  0  1  0  1  1  0  1  1  1  1  0  1  1  0  0  1  1  1  1  1  0  1  0  0  0  0  1  0  1  1  1  1  1  0  1  1  0  0  1  1  0  1  0  0  1  1  1  0  0  0  1  1  1  1  0  1  0  0  1  0  0  0  1  0  1  1  0  1  1  0  1   
 0  1  0  1  0  0  0  1  1  0  1  0  1  1  1  1  0  1  1  0  1  0  1  1  0  1  0  1  0  0  1  0  1  0  1  1  0  0  1  0  1  0  0  0  0  1  1  1  1  1  0  1  1  0  0  1  1  1  1  0  0  0  1  0  1  0  0  0  1  1  0  0  0  1  0  1  1   
 1  0  1  1  1  1  1  0  0  0  1  0  1  0  0  0  0  0  0  0  1  1  1  0  0  1  0  1  1  1  1  0  0  1  0  0  0  1  1  0  0  1  0  0  0  1  0  0  0  1  1  1  0  0  1  1  1  0  1  0  0  1  0  1  1  1  0  0  1  1  1  0  1  1  0  1  0   
 1  1  0  0  1  0  0  0  0  0  0  0  1  0  0  1  0  0  1  0  1  1  1  0  0  0  0  1  1  0  0  0  1  1  1  0  1  0  0  0  1  0  0  1  1  0  1  1  1  1  0  0  1  0  0  0  0  1  1  1  1  1  0  1  1  1  1  0  1  1  0  0  1  1  1  1  0   
 1  1  0  0  0  0  1  1  1  0  1  0  0  1  0  0  0  1  1  0  0  0  1  1  1  1  1  1  1  0  0  0  1  0  0  0  0  0  1  0  1  1  1  0  1  0  0  1  0  1  1  0  1  1  1  1  0  1  1  1  1  0  1  0  1  1  0  0  1  0  0  1  1  0  1  1  0   
 0  1  1  1  1  0  0  1  0  1  0  1  0  1  1  0  1  0  1  0  1  0  1  1  1  0  1  0  0  1  1  0  1  1  0  0  1  0  0  0  0  0  0  1  0  0  1  0  1  1  1  1  0  1  1  1  1  0  0  1  0  0  0  0  0  0  0  1  1  0  0  0  0  1  0  0  1   
 1  0  0  1  0  0  1  0  1  0  1  1  0  0  1  1  0  1  0  1  0  0  1  0  0  1  1  0  0  1  0  0  0  0  0  1  0  1  1  1  1  1  0  1  0  0  0  1  0  0  1  0  0  0  0  1  1  1  1  0  1  0  1  1  1  0  1  1  0  0  0  1  0  1  0  0  1   
 1  1  0  0  0  0  1  1  0  0  1  1  1  0  1  1  1  0  0  1  0  1  0  1  1  1  0  1  1  0  1  0  0  1  1  1  0  1  1  0  0  1  0  1  0  0  1  1  0  0  1  0  0  0  1  1  0  1  0  1  1  1  0  0  0  1  0  0  1  1  1  1  1  1  1  0  0   
 0  0  0  1  0  1  1  0  0  1  1  1  0  0  1  0  1  1  1  0  0  0  0  1  1  1  0  0  1  1  1  0  0  1  1  1  0  1  1  0  0  1  0  1  0  1  1  0  1  1  1  0  0  1  1  0  1  1  0  1  1  0  1  0  0  1  1  0  1  0  1  1  1  0  0  1  1   
 0  0  1  0  0  0  0  0  1  0  0  1  0  1  0  0  0  1  0  0  0  0  0  0  1  0  1  0  0  0  0  0  0  1  1  1  0  1  0  0  1  1  1  1  0  1  1  1  0  0  1  1  1  0  0  1  0  1  1  0  0  1  0  1  1  0  1  1  1  1  1  1  0  0  1  1  1   
 0  1  0  1  1  0  0  0  0  0  1  0  1  0  1  0  1  0  1  1  1  0  0  0  0  1  1  1  1  0  0  0  1  0  1  0  1  1  1  1  0  1  0  0  1  0  0  1  1  1  0  1  1  0  0  0  0  0  0  0  0  0  1  0  0  0  1  0  1  1  1  1  1  0  0  1  1   
 0  0  0  1  1  0  0  0  0  1  0  1  0  1  0  1  0  1  0  1  1  1  0  0  1  0  0  1  1  0  1  0  1  1  1  1  0  0  1  0  1  1  0  1  0  0  0  1  1  1  0  0  1  1  0  1  1  1  1  1  0  0  1  1  0  0  1  1  0  0  0  0  0  1  1  0  1   
 0  0  1  1  0  0  1  1  0  0  1  1  1  0  1  1  0  0  0  1  1  0  1  0  1  0  0  1  1  0  0  0  0  0  1  1  0  0  0  1  1  0  1  0  0  1  0  0  1  0  0  1  1  1  1  0  1  0  1  1  0  0  1  1  0  0  1  0  1  0  0  1  1  0  0  1  1   
 1  1  0  1  1  1  0  1  0  0  1  1  1  1  1  0  0  0  0  0  1  0  1  0  0  1  1  1  0  1  0  0  0  0  0  0  0  0  0  0  0  0  1  1  0  0  1  1  0  1  1  1  0  1  0  0  0  0  1  0  0  0  0  0  0  1  1  0  0  0  0  0  1  1  1  1  0   
 0  0  1  1  1  0  1  0  1  1  0  1  0  0  1  1  1  0  1  1  0  0  1  0  0  1  1  0  0  0  1  0  1  1  0  0  1  1  0  1  0  0  1  1  0  0  1  0  1  1  0  1  0  1  0  1  0  0  0  0  0  0  0  0  0  0  1  1  0  1  0  1  0  1  1  1  1   
 1  1  1  1  0  1  1  1  0  1  0  0  1  0  0  1  1  0  1  1  0  0  1  0  0  0  1  1  1  1  0  1  0  0  1  0  1  1  1  0  0  0  0  1  1  0  0  1  1  1  1  0  0  0  0  0  1  0  0  1  0  1  0  1  0  0  0  0  0  1  1  1  0  0  0  1  0   
 1  1  1  1  0  0  0  1  0  0  0  0  1  0  0  0  0  1  0  1  1  1  0  1  1  1  1  0  1  1  0  0  1  1  1  1  1  1  0  0  0  0  0  1  0  0  0  1  1  0  0  0  1  1  0  0  1  1  0  1  0  0  0  0  1  0  0  0  1  1  0  1  1  1  1  0  1   
 0  1  0  0  1  1  0  1  1  0  1  0  0  1  1  1  0  1  1  0  0  0  1  0  1  1  0  0  1  0  0  0  1  0  0  0  1  1  1  0  1  1  1  0  0  0  1  1  1  0  1  0  0  1  0  0  1  1  0  1  0  1  1  0  0  1  0  1  0  0  0  0  1  0  1  1  1   
 0  1  0  1  1  0  0  1  0  1  0  1  0  1  1  0  1  0  1  1  1  1  1  0  0  1  0  0  1  0  0  1  1  0  1  1  1  1  0  1  0  0  1  0  1  1  1  1  1  0  0  0  0  0  0  0  1  0  0  1  1  0  1  0  1  0  1  1  1  0  1  1  0  0  1  0  0   
 1  1  0  1  1  1  0  0  1  1  1  0  0  0  1  0  1  1  1  1  1  0  1  1  0  0  1  0  1  1  0  1  1  0  0  1  1  0  0  0  1  1  0  1  0  0  1  1  0  0  0  1  1  1  0  1  0  0  1  0  1  0  1  0  1  0  1  0  0  0  1  0  1  1  0  1  1   
 0  1  0  0  1  1  1  0  0  1  1  0  1  1  0  0  0  1  0  0  1  1  0  1  1  0  1  0  0  0  0  1  1  0  0  1  0  0  0  0  1  0  0  1  0  1  1  1  1  1  0  0  1  1  0  0  1  0  1  1  0  1  0  0  1  0  1  0  0  1  0  1  1  1  0  1  1   
 0  0  0  0  0  1  1  1  1  1  0  0  0  1  0  0  1  1  1  1  0  1  1  1  1  1  1  1  1  0  0  0  0  0  0  0  0  1  1  1  0  1  1  0  1  1  1  1  0  0  0  1  1  0  0  0  0  0  0  1  0  1  1  1  1  1  0  0  0  0  0  1  0  1  0  0  0   
 0  1  1  0  0  1  0  0  1  0  1  0  0  0  1  1  0  1  0  1  1  1  1  1  1  1  0  0  0  0  0  1  0  1  1  0  0  1  0  0  0  1  0  0  0  0  0  1  0  1  0  0  1  1  1  1  0  0  0  0  0  1  1  0  0  0  0  0  1  1  0  1  1  1  0  1  0   
 0  0  0  1  1  1  1  1  1  1  1  1  0  0  1  1  1  1  1  1  0  0  1  0  0  0  1  1  0  1  1  0  0  1  0  0  0  0  0  0  1  0  0  0  0  1  0  0  1  1  1  1  1  1  1  0  0  1  1  1  1  1  0  0  1  0  1  0  1  0  0  0  0  0  1  0  1   
 1  0  0  0  1  1  0  1  1  0  1  0  0  0  0  1  1  0  1  0  1  1  1  1  1  1  0  1  1  0  0  0  0  1  1  0  0  0  0  1  1  1  1  0  0  1  1  0  0  1  0  1  0  1  0  0  0  0  0  0  1  0  0  1  0  1  0  0  1  1  1  1  0  1  0  0  1   
 0  1  1  0  1  0  0  1  1  1  0  1  0  0  1  0  1  1  1  0  0  0  1  1  0  0  0  1  0  1  1  0  1  0  1  1  0  1  0  0  0  1  1  0  1  1  1  0  0  0  1  0  0  0  1  0  1  0  1  0  1  0  0  0  0  0  0  0  1  1  0  0  0  0  0  0  1   
 1  0  0  0  1  0  1  1  0  1  1  1  0  1  1  0  1  1  0  1  1  1  0  1  0  0  1  1  1  0  0  1  1  1  1  0  0  0  0  1  0  1  0  0  0  1  1  0  1  1  1  1  1  0  0  1  0  0  0  0  1  1  0  1  0  0  0  1  1  0  1  1  0  1  1  1  1   
 0  0  1  0  0  0  0  1  0  0  1  0  1  1  0  1  1  0  1  0  0  0  0  0  1  1  0  0  1  0  0  0  0  1  0  0  0  1  1  1  1  1  1  0  0  1  1  1  1  0  1  1  1  0  0  1  0  0  1  0  1  0  1  0  0  0  0  0  1  0  0  0  0  1  0  1  0   
 1  1  0  0  1  0  0  1  0  0  0  1  1  0  1  1  1  0  1  1  0  0  1  0  0  1  1  1  1  1  0  1  1  1  0  0  0  1  0  0  0  1  0  0  1  0  0  1  0  0  0  1  0  0  0  1  0  0  0  1  0  1  0  0  0  0  0  1  1  0  1  1  0  0  0  1  1   
 1  0  0  1  0  0  1  0  0  1  1  0  0  0  1  1  1  0  1  0  0  0  1  1  0  1  1  1  1  0  1  0  0  1  1  0  1  0  0  1  1  0  1  0  0  0  1  0  1  0  1  0  0  0  0  1  1  1  0  1  1  1  1  1  1  0  1  1  0  1  0  0  0  0  1  1  0   
 1  1  0  1  1  0  1  1  0  0  0  0  0  0  0  1  0  1  1  0  0  1  1  1  1  0  0  0  0  1  1  1  1  0  1  0  1  1  1  0  1  0  0  0  0  0  0  1  0  1  0  0  1  0  0  0  0  1  0  0  0  1  0  1  0  1  1  0  1  1  1  1  1  0  1  1  1   
 1  1  1  0  1  0  0  0  0  1  0  0  1  0  0  1  0  0  0  1  1  0  0  0  1  1  0  1  0  1  1  0  1  0  0  1  0  1  0  1  0  0  1  1  1  0  0  0  0  1  0  1  0  0  0  1  1  0  0  0  1  1  1  1  0  1  1  1  0  0  1  1  1  1  0  0  0   
 0  0  1  1  1  1  1  0  1  1  0  0  1  1  1  1  0  1  0  0  1  1  1  1  1  1  1  0  0  1  0  1  0  1  1  0  0  0  1  0  1  0  1  1  0  0  1  1  0  0  1  0  1  0  0  1  0  0  1  0  1  1  0  0  0  1  0  1  0  0  0  1  0  1  0  1  0   
 1  1  1  1  0  1  1  1  0  1  0  0  1  0  1  0  1  0  1  0  1  1  0  1  1  1  1  1  0  0  0  0  0  1  0  0  0  1  1  0  0  1  0  0  0  0  1  0  0  1  1  1  1  1  0  0  1  0  0  0  0  0  0  1  1  0  1  0  1  0  1  0  1  1  0  0  1   
 1  0  1  1  0  0  1  0  0  0  0  0  0  0  0  0  1  0  0  1  1  1  1  1  0  0  1  1  1  1  0  1  0  1  0  0  1  0  1  1  0  1  1  1  0  0  1  1  0  1  1  0  0  1  0  1  1  0  1  0  0  1  1  0  1  1  0  1  1  0  0  1  1  1  1  0  0   
 1  0  1  1  0  1  0  1  0  0  1  1  0  0  0  0  1  1  0  0  0  1  1  0  0  1  0  1  1  1  0  0  0  0  1  1  1  0  1  1  1  0  1  1  0  0  0  0  1  0  0  1  0  1  0  1  1  0  0  0  1  0  0  1  0  1  1  0  0  0  0  0  1  0  1  1  0   
 1  0  1  1  1  0  0  0  0  1  1  0  1  0  0  0  0  0  0  1  0  1  1  1  0  1  0  0  0  1  1  1  0  0  1  1  1  1  1  0  0  0  0  1  1  1  0  1  0  0  0  0  1  0  1  0  0  1  0  0  0  0  0  0  1  0  1  0  1  0  0  0  1  1  1  1  0   
 0  1  1  1  0  1  1  1  1  0  1  1  1  1  0  1  1  0  1  1  1  1  1  0  0  1  1  0  0  1  0  0  1  1  0  1  0  1  1  0  1  1  1  0  0  1  1  0  1  0  1  1  1  1  0  0  0  1  0  1  1  1  0  0  1  1  1  1  1  0  0  1  1  0  0  1  0   
 1  1  1  0  1  0  1  0  0  0  0  1  1  1  1  0  0  1  1  1  0  1  0  0  1  1  1  1  0  0  0  0  0  1  0  1  0  1  0  0  0  0  0  0  1  0  0  0  1  0  0  1  1  0  0  0  0  1  0  1  1  1  0  1  0  0  1  1  0  1  0  1  0  1  1  0  1   
 0  1  0  0  0  0  1  0  1  1  0  0  1  0  1  0  0  0  1  0  1  1  1  1  0  1  1  1  0  1  0  1  1  0  1  0  1  0  1  0  0  1  0  0  0  0  0  1  0  0  0  1  1  0  0  0  1  1  0  0  0  1  0  0  1  0  1  1  1  1  1  0  0  1  0  1  1   
 0  1  0  1  0  0  0  1  0  1  0  0  0  0  1  1  0  0  0  0  0  0  0  0  0  0  1  0  1  0  1  1  0  0  0  1  1  0  0  0  1  0  1  1  1  0  1  1  1  1  0  0  1  0  0  0  1  1  1  0  0  0  0  0  0  1  0  1  0  1  1  1  1  0  1  0  0   
 1  1  1  0  0  0  0  1  0  0  0  1  1  1  0  1  0  0  1  0  0  0  0  1  1  0  1  0  1  0  0  0  0  1  1  0  1  1  0  1  1  0  1  0  1  1  1  0  1  0  0  1  0  1  0  1  0  1  0  1  1  1  0  1  0  0  1  1  0  0  1  1  1  1  1  0  1   
 1  1  1  1  1  1  1  1  0  1  0  0  1  1  1  1  0  0  0  0  1  1  0  1  0  1  1  1  1  1  1  1  1  1  1  1  1  1  1  1  1  1  1  1  0  1  0  0  1  0  1  0  0  0  1  0  0  1  1  1  1  1  0  0  1  1  0  0  1  1  1  0  1  0  0  0  0   
 1  0  1  0  0  0  0  1  0  0  0  1  0  1  1  0  1  0  0  0  0  1  0  1  0  0  1  1  0  0  1  0  1  1  0  1  0  0  0  1  1  1  0  0  0  0  1  1  1  0  0  0  1  1  1  1  0  1  1  1  0  1  0  1  1  1  0  1  1  1  0  1  1  0  1  0  1   
 1  0  1  1  1  0  1  1  0  1  1  0  1  0  0  1  1  0  0  1  1  1  0  0  1  0  1  1  1  0  1  0  1  0  1  1  1  1  0  1  0  1  1  0  1  1  0  0  1  1  1  0  1  0  0  1  0  1  1  0  0  0  1  1  1  0  1  0  1  1  1  1  0  0  1  0  0   
 0  1  1  0  0  1  0  0  1  0  0  0  0  1  0  0  1  0  1  1  0  1  0  0  0  1  1  1  1  0  1  1  1  1  0  0  1  1  1  0  1  1  1  1  0  1  0  0  1  0  1  0  1  0  0  1  0  0  1  0  1  1  0  1  1  1  0  0  1  0  1  0  1  0  0  0  1   
 1  0  0  1  1  1  0  1  1  1  0  0  0  1  0  1  1  1  1  0  0  0  1  1  0  0  0  1  0  0  1  1  0  0  0  1  1  0  1  0  1  0  0  1  0  0  1  1  0  1  1  1  0  0  0  1  1  1  0  1  0  1  1  1  0  1  0  1  0  0  1  0  0  1  1  1  1   
 1  0  1  1  0  1  0  0  1  1  1  1  1  1  1  0  1  1  0  0  0  0  1  1  1  1  0  1  0  1  0  0  0  0  1  1  0  1  0  1  0  0  1  0  1  1  0  0  1  0  0  1  1  1  1  1  1  0  1  0  1  1  0  1  0  0  0  1  0  0  1  0  1  1  0  0  0   
 1  1  1  0  0  0  0  0  0  0  0  0  1  1  1  0  1  1  0  1  0  1  0  1  1  1  1  1  0  1  0  1  1  1  1  0  1  1  1  1  0  1  0  1  1  0  1  0  0  1  1  1  0  0  0  0  1  0  1  1  0  1  1  1  1  0  1  1  1  0  0  1  0  1  1  0  1   
 1  1  0  1  0  1  0  1  0  1  0  1  0  1  1  0  0  0  0  1  1  0  0  0  0  0  1  0  0  0  0  1  0  1  0  0  0  1  1  1  0  1  0  0  0  0  1  0  0  1  1  1  0  1  1  0  1  0  1  1  1  1  1  1  0  0  1  1  1  0  0  1  0  1  0  0  0   
 0  1  1  1  0  0  1  0  0  1  0  1  1  0  0  0  0  0  1  1  1  0  0  0  1  0  0  1  0  1  1  0  0  0  0  0  0  1  1  1  0  0  1  1  1  1  1  0  0  0  0  1  0  0  0  0  1  1  0  0  1  1  1  1  1  0  1  0  1  1  1  0  1  1  0  1  1   
 1  1  0  1  1  1  0  1  1  1  0  0  0  0  0  0  1  1  0  1  0  1  0  0  1  1  1  1  0  1  0  1  0  1  1  1  1  1  0  1  1  0  1  1  0  0  0  1  0  0  0  1  0  0  1  0  1  1  0  0  1  0  0  1  1  1  1  1  0  1  1  0  0  1  0  1  1   
 0  1  1  1  1  1  0  0  0  0  0  0  1  1  0  1  1  0  0  1  1  1  1  0  1  1  0  1  1  0  1  0  1  0  0  0  0  1  1  1  1  0  1  1  1  1  0  1  0  1  1  1  1  1  0  1  0  0  0  0  1  0  1  1  0  0  1  0  0  0  0  1  1  0  1  1  0   
 1  1  1  0  0  1  1  1  0  0  1  1  1  1  1  1  1  0  1  1  1  0  0  1  0  1  1  1  0  0  0  1  0  0  0  1  0  0  1  0  1  0  0  1  0  0  0  1  1  1  0  1  1  1  1  0  0  0  0  0  0  0  0  1  0  1  0  1  0  1  0  1  0  0  1  1  0   
 0  0  1  0  0  1  1  0  0  1  0  1  0  1  0  1  0  1  0  1  1  1  1  0  1  1  0  1  1  0  0  1  0  0  0  0  0  1  1  0  1  1  1  1  0  0  1  1  1  0  0  0  1  0  1  0  0  0  0  1  0  1  1  0  0  0  1  0  0  0  1  1  0  0  1  0  1   
 0  0  0  1  1  1  1  1  0  1  0  0  0  1  1  0  0  0  1  0  0  0  1  0  1  1  0  0  0  1  1  1  0  0  1  0  0  0  0  0  1  1  0  1  1  0  1  1  1  0  1  1  0  0  1  0  0  0  0  1  1  1  0  1  0  0  0  0  1  0  0  1  1  0  0  0  1   
 1  1  0  1  0  1  0  1  0  0  1  1  0  0  0  1  1  0  1  0  1  1  0  1  1  1  0  0  1  0  0  1  0  0  1  1  1  1  0  1  1  1  0  1  0  0  0  0  0  1  0  0  1  1  0  0  0  1  0  0  0  1  1  0  0  0  0  0  1  1  0  0  0  1  0  0  1   
 0  1  1  0  0  0  1  1  1  1  0  1  0  0  1  1  0  0  1  0  1  0  0  1  1  0  0  0  1  0  1  1  0  0  1  1  0  1  1  0  0  1  0  0  1  0  1  1  1  1  0  1  1  1  1  0  1  0  0  0  1  0  0  1  0  1  1  1  0  0  1  1  0  0  0  0  1   
 0  0  1  0  1  0  0  1  0  0  1  0  1  0  0  1  0  0  0  0  1  0  1  1  1  1  0  0  0  1  1  0  0  1  1  1  0  0  0  1  1  0  0  0  0  1  0  0  0  0  1  0  1  0  1  0  1  1  1  0  0  0  0  1  1  0  0  1  1  0  1  1  0  0  1  1  0   
 0  0  0  1  0  0  0  0  0  0  1  0  0  0  0  0  1  1  1  1  1  0  0  0  1  1  0  1  1  1  0  0  1  1  1  1  0  0  1  0  1  1  0  1  0  0  0  1  0  0  0  0  0  1  1  0  1  0  0  1  0  1  1  0  0  1  1  0  1  1  0  0  1  0  1  1  1   
 0  0  1  1  0  0  0  1  0  0  0  0  1  1  0  0  1  1  1  0  0  0  0  0  0  0  1  1  0  1  1  1  0  1  1  1  0  0  1  0  1  1  0  1  0  0  0  1  0  0  1  0  1  1  0  0  1  1  0  0  1  1  0  1  1  0  0  0  1  0  0  1  0  0  0  1  1   
 1  0  0  1  1  1  0  0  0  0  1  1  1  1  0  1  0  1  0  1  0  0  1  0  1  1  0  0  0  1  0  0  1  0  0  1  1  1  0  0  0  1  0  0  1  0  0  1  1  0  1  1  1  1  1  1  0  0  1  1  0  0  1  0  0  1  0  0  0  0  0  1  0  0  1  1  1   
 1  1  1  0  1  1  0  1  0  1  0  0  0  0  0  0  1  0  1  0  1  1  1  0  1  1  1  0  0  0  1  1  0  1  0  0  0  1  1  1  0  0  0  0  1  0  1  1  0  0  1  1  1  1  0  0  0  0  1  0  0  0  1  1  0  1  1  0  0  0  1  0  1  0  1  0  0   
 0  0  0  0  1  1  1  0  0  0  1  0  1  0  1  1  1  0  0  1  0  0  0  0  0  0  1  0  0  0  1  1  0  0  1  0  1  0  0  0  1  0  0  0  0  0  0  1  1  1  1  0  1  1  0  1  1  0  0  1  1  1  0  0  1  1  0  0  1  0  0  1  0  1  1  0  0   
 0  1  1  1  0  1  1  1  1  0  0  1  1  0  1  1  0  1  0  1  1  1  0  1  1  0  1  1  0  1  0  1  0  1  1  0  0  1  0  0  0  1  1  0  0  0  0  1  1  1  1  1  0  1  1  1  0  0  1  0  0  0  1  1  1  1  0  1  0  0  1  0  1  1  1  0  0   
 0  0  0  0  1  0  1  1  0  1  1  0  1  1  1  0  0  1  1  1  0  1  0  1  0  1  0  0  0  0  0  0  0  0  1  1  1  0  0  1  1  0  1  0  0  1  1  1  1  0  0  0  1  0  0  0  0  0  0  0  1  0  0  1  0  0  0  0  0  0  1  1  0  1  1  0  0   
 1  1  0  0  1  0  1  0  0  0  0  1  0  1  1  0  0  1  0  0  1  1  1  0  1  1  0  1  1  0  0  1  0  1  0  1  0  1  1  1  0  0  0  0  1  1  1  0  0  1  1  1  1  1  1  1  1  1  1  1  0  1  0  1  0  1  1  1  1  0  0  1  0  0  1  0  0   
 0  0  1  1  0  1  0  0  0  0  1  1  0  0  1  1  0  0  1  0  0  1  1  1  1  0  0  0  0  1  1  1  0  0  1  0  1  1  0  0  1  1  1  1  0  0  0  0  1  0  1  1  1  1  0  0  1  0  0  1  1  0  1  1  1  0  0  1  0  0  1  1  1  1  1  1  1   
 0  1  0  0  1  0  0  1  0  1  1  1  0  1  1  1  0  0  0  0  1  1  1  0  1  0  0  0  0  0  0  1  0  1  0  0  0  1  1  0  1  0  0  0  1  1  0  1  0  1  1  0  1  1  0  1  0  0  0  1  1  0  1  0  1  0  0  0  1  1  1  1  0  0  0  0  0   
 0  0  0  1  0  0  1  1  1  0  0  0  0  1  0  1  1  0  1  1  1  1  0  0  0  1  0  0  0  0  1  0  0  1  0  0  1  1  0  1  1  0  1  1  1  1  0  0  0  0  0  1  0  0  1  1  1  1  0  0  1  0  1  1  0  1  0  0  1  0  1  1  0  0  1  1  0   
 1  0  1  0  1  0  0  0  1  1  1  1  1  0  1  0  0  0  1  0  1  0  1  0  1  0  1  1  0  1  1  0  1  1  1  1  0  0  0  1  0  1  1  1  1  1  0  0  1  0  0  0  1  1  0  1  0  1  1  1  1  0  0  1  0  0  0  1  0  0  1  0  0  1  0  1  0   
 0  0  0  0  1  0  1  0  1  0  0  1  0  0  1  1  1  0  0  0  1  0  0  0  0  1  0  0  1  0  1  0  1  0  1  1  0  0  1  1  1  0  1  1  0  1  0  1  1  0  0  1  1  1  0  0  0  1  1  0  0  1  0  1  1  0  0  0  0  0  1  0  1  1  0  1  0   
 0  1  1  0  1  0  1  1  0  1  1  0  1  0  0  1  0  0  0  0  1  0  0  1  0  0  1  1  0  0  1  1  0  0  0  0  0  0  1  1  1  1  0  0  0  1  1  0  1  0  1  1  1  0  0  0  1  1  1  0  0  1  1  0  1  0  1  1  1  0  1  1  0  1  0  0  1   
 1  1  1  1  0  1  1  0  1  1  1  0  0  1  0  1  1  1  0  1  1  1  0  0  0  1  0  1  0  1  0  0  0  1  1  0  1  1  0  0  0  1  0  0  1  1  0  0  0  1  1  1  0  0  1  1  0  0  0  1  1  1  0  0  0  0  1  0  0  0  1  1  0  1  0  0  0   
 0  0  1  0  1  0  1  1  0  1  0  0  1  0  1  0  0  1  0  0  1  1  0  1  0  0  0  1  0  1  0  0  1  0  1  0  0  1  1  1  0  1  0  1  1  1  0  0  0  1  0  1  0  1  0  0  1  1  1  0  0  0  0  1  1  1  0  1  0  0  1  1  0  1  0  0  1   
 1  1  0  0  1  0  0  0  0  0  0  0  1  1  1  0  0  1  0  1  1  0  1  0  1  1  1  1  1  1  1  0  1  0  0  0  0  0  1  0  1  0  0  0  1  0  0  0  1  0  0  0  1  1  1  0  1  0  0  0  1  0  0  1  0  0  1  1  0  1  0  0  1  0  1  0  1   
 0  1  1  1  1  1  0  1  1  1  0  0  0  1  0  0  0  0  1  0  0  0  1  0  1  0  1  1  0  1  0  0  1  0  1  1  1  1  0  1  1  0  0  0  1  1  1  0  1  0  0  0  0  0  0  0  0  0  1  0  0  1  1  1  0  1  1  1  1  1  0  0  0  0  0  1  1   
 0  1  0  1  0  1  1  1  0  0  1  1  1  0  0  0  1  1  1  0  1  1  0  1  1  0  1  0  0  1  0  0  0  1  1  1  0  0  1  1  0  1  1  1  0  1  0  0  0  0  0  0  0  1  1  1  0  1  0  1  1  0  0  1  1  1  0  0  1  1  0  1  0  0  0  1  1   
 1  0  1  0  1  0  0  0  1  1  0  1  1  0  0  1  0  1  0  1  0  1  1  1  0  0  1  1  0  0  1  1  0  1  1  1  1  0  1  0  0  1  1  0  0  1  1  1  0  1  1  1  0  0  0  1  0  0  1  0  1  0  1  0  0  0  1  1  0  1  1  0  1  1  0  1  0   
 1  1  1  1  1  0  0  0  1  0  0  1  0  0  0  1  0  0  0  1  1  1  0  0  1  1  0  0  0  1  1  1  1  1  1  0  1  1  0  1  1  0  1  0  0  1  1  0  0  1  0  1  0  0  0  0  1  0  1  0  1  0  1  1  0  0  1  1  0  1  0  1  1  0  0  1  0   
 0  0  1  0  0  1  1  0  0  0  1  0  1  0  1  0  0  0  0  0  0  0  1  0  1  0  1  0  0  1  1  0  0  1  0  1  0  0  0  1  1  0  0  1  0  1  0  0  0  1  1  1  1  1  1  1  1  0  1  0  0  1  0  1  1  1  1  1  0  0  1  0  1  1  0  1  1   
 0  0  0  0  1  0  1  0  1  1  1  1  1  1  0  0  1  0  1  1  1  0  0  0  0  1  1  0  1  1  1  0  0  0  0  1  1  0  0  0  1  1  1  1  0  1  0  1  1  1  0  1  0  0  0  1  0  0  1  0  1  1  1  0  0  0  0  1  0  1  0  1  0  0  1  0  0   
 1  1  1  1  1  1  0  0  0  1  0  0  0  1  0  1  1  1  1  1  1  0  0  1  0  1  1  0  1  1  0  0  1  0  1  0  0  0  1  0  1  0  0  1  1  0  1  0  0  1  0  0  1  1  1  0  1  1  0  1  0  0  0  1  1  0  1  0  0  0  1  1  0  0  0  0  1   
 1  0  0  1  1  1  1  0  0  1  0  1  1  0  1  1  0  0  1  1  0  0  1  1  0  1  0  1  1  1  0  0  0  0  0  0  1  0  0  0  0  1  0  1  1  0  0  1  1  1  1  0  1  0  1  1  1  1  1  1  1  1  1  1  1  0  1  0  0  1  0  1  0  1  0  0  1   
 1  1  0  1  1  1  0  0  0  1  1  1  0  0  1  1  0  1  1  0  0  0  0  1  0  0  1  0  1  0  1  1  1  1  0  0  0  0  0  0  0  0  0  0  0  1  1  0  1  0  1  0  0  1  0  1  1  1  1  1  1  1  0  0  1  1  0  0  1  0  1  1  0  0  1  1  1   
 1  0  1  1  1  1  1  1  0  0  0  0  0  1  1  1  0  0  1  0  1  1  0  0  1  1  1  1  1  1  0  1  0  1  0  0  1  1  0  0  0  0  1  1  0  1  1  0  0  0  1  1  0  1  0  1  0  1  0  1  0  0  1  0  0  1  0  1  1  0  0  0  1  1  1  0  1   
 1  1  1  0  1  0  1  1  1  1  0  0  1  1  0  1  0  0  1  0  0  1  0  1  1  0  0  0  1  1  1  0  1  0  0  1  1  0  1  1  0  0  1  0  0  1  1  0  0  0  0  0  1  0  0  1  0  1  1  1  1  0  0  0  0  0  0  0  1  0  0  0  0  0  1  0  1   
 1  0  0  0  0  1  1  1  0  1  0  1  1  0  1  0  1  1  1  0  0  0  0  1  1  0  0  1  1  1  1  0  0  0  0  0  1  0  1  0  0  1  0  1  1  0  0  1  0  1  1  0  1  0  0  0  0  0  1  0  0  1  0  0  0  0  1  0  0  0  0  1  0  1  0  1  0   
 1  1  0  1  1  1  1  0  1  1  0  0  1  1  1  1  1  0  1  1  0  0  1  0  1  0  0  0  1  0  0  0  1  0  1  1  1  0  1  0  1  1  0  0  0  1  1  0  0  1  0  1  0  0  0  0  0  1  1  0  1  0  1  1  0  1  0  1  0  1  0  0  1  0  1  1  1   
 0  0  0  0  0  0  0  1  0  1  0  0  0  0  0  1  1  1  0  1  0  1  1  0  1  0  1  1  1  1  0  0  0  1  0  1  1  0  0  1  1  1  0  1  1  1  1  0  0  0  0  0  1  0  1  1  1  0  1  0  1  1  1  1  0  0  0  1  0  1  0  1  0  1  1  0  1   
 1  0  1  0  1  1  0  1  1  0  1  1  0  0  0  1  0  1  0  0  1  0  1  0  1  0  0  1  0  0  1  1  0  1  1  1  1  0  1  0  0  1  1  1  0  0  1  0  1  1  0  1  0  0  1  1  0  0  0  0  0  0  0  1  0  0  1  1  0  1  0  0  0  1  1  1  1   
 1  1  1  0  0  1  1  0  0  0  1  1  1  0  1  0  0  0  0  0  0  1  1  0  1  0  0  1  1  0  1  1  1  0  0  1  0  0  0  0  0  1  1  1  0  0  0  1  1  0  0  1  0  0  1  0  1  1  0  0  0  1  1  1  0  1  1  0  0  1  1  1  0  0  1  1  0   
 0  1  1  1  0  1  0  1  0  1  1  1  0  0  1  1  0  1  1  1  1  0  1  0  1  1  0  0  1  0  0  0  1  0  0  1  0  0  1  1  1  1  1  0  0  1  0  1  0  1  0  1  0  1  1  1  0  1  1  0  1  1  0  1  0  0  0  1  0  1  1  0  0  0  1  0  1   
 1  1  1  1  1  0  0  0  0  1  0  1  0  0  1  1  1  0  1  1  1  0  0  0  0  1  0  1  0  1  0  1  0  1  1  0  0  1  1  1  1  0  1  1  1  0  1  0  0  1  1  0  0  0  1  0  1  1  0  0  0  0  0  1  1  0  0  1  0  0  0  0  0  1  1  1  0   
 1  1  0  0  0  1  1  0  1  0  1  0  0  0  0  0  0  0  0  1  0  0  0  1  1  0  1  0  1  1  0  1  0  0  1  1  0  1  1  1  1  0  1  0  1  0  1  1  0  1  1  0  1  0  1  1  1  1  0  1  1  1  1  1  0  1  1  1  0  0  0  0  1  0  0  0  1   
 0  0  0  0  1  1  0  1  1  1  0  1  0  0  0  0  1  0  1  0  0  0  0  0  1  0  1  1  0  1  1  0  0  0  1  1  1  0  1  1  1  1  0  1  0  0  0  1  0  1  1  1  0  1  0  0  1  0  0  0  1  0  0  0  1  1  0  0  0  0  0  1  1  1  1  0  0   
 0  1  1  1  0  0  1  0  0  1  1  0  0  0  1  0  1  0  0  0  1  1  1  0  0  1  0  1  1  0  1  0  0  0  0  0  1  1  1  0  1  0  1  0  0  0  0  0  0  1  1  1  1  1  0  1  0  1  0  1  0  0  0  1  0  0  0  1  1  0  1  0  1  0  1  0  0   
 0  1  1  1  0  0  0  0  0  1  1  1  0  1  0  1  1  0  1  0  0  1  0  1  0  1  0  0  0  0  1  0  1  0  1  0  1  1  0  0  0  1  0  0  0  1  1  1  1  1  1  1  1  0  0  0  0  1  1  1  0  1  1  1  1  1  0  1  1  0  0  0  1  1  1  0  0   
 0  0  0  1  1  1  0  1  0  1  0  1  1  1  1  1  1  1  0  0  1  1  0  0  0  1  1  0  1  1  1  1  1  1  0  0  1  1  1  1  0  1  0  1  0  0  1  0  0  1  1  1  1  1  0  0  1  0  1  0  1  0  0  1  0  0  0  1  1  0  0  0  1  0  0  1  1   
 0  1  0  1  0  0  1  1  1  1  1  1  1  0  0  1  1  0  0  0  0  1  0  1  0  0  1  0  0  0  0  1  0  0  1  0  1  0  1  0  0  1  0  0  1  0  0  0  1  1  1  1  0  0  0  0  0  1  1  1  1  0  1  1  1  1  1  0  1  0  0  0  0  0  0  0  1   
 0  0  0  1  0  1  0  1  1  1  1  0  1  1  1  1  1  0  1  0  1  0  0  0  1  1  0  1  1  1  0  1  0  1  0  1  0  0  0  1  1  0  1  0  1  0  1  0  0  0  1  0  1  0  0  0  0  0  0  1  1  0  1  1  1  1  1  1  0  1  0  0  1  0  0  1  1   
 0  0  0  0  1  1  1  0  1  0  0  0  1  1  0  1  1  0  0  1  1  0  1  1  1  0  1  0  0  1  1  1  1  1  0  1  1  1  0  0  0  0  0  1  0  1  0  1  1  0  0  0  0  0  1  1  0  1  0  1  1  1  1  1  0  1  0  1  0  0  0  1  1  0  1  0  0   
 1  0  1  0  1  0  1  1  0  0  1  0  0  1  0  0  1  0  0  1  0  0  1  0  0  0  1  0  1  1  1  1  0  1  1  0  0  1  0  1  1  1  1  0  1  1  1  0  0  1  0  1  1  0  1  1  0  0  1  1  0  1  0  1  0  1  1  0  1  0  1  1  1  0  1  1  0   
 0  1  1  1  0  0  1  1  1  0  1  1  1  0  1  1  0  0  1  1  1  0  1  0  1  0  0  0  1  0  1  1  0  0  0  1  1  0  1  0  0  1  1  0  0  0  1  0  0  0  1  0  0  1  1  0  1  1  0  1  1  0  0  1  0  0  1  0  1  0  0  0  0  0  1  0  1   
 0  0  0  1  0  1  0  1  0  0  0  1  0  1  0  0  0  0  0  1  0  0  1  1  1  0  0  0  1  1  1  0  1  1  1  1  0  1  1  1  0  1  0  1  0  1  0  0  1  0  1  1  0  1  0  1  0  0  1  0  0  0  1  1  0  1  1  1  1  0  0  0  1  1  0  0  1   
 0  0  1  0  1  0  0  0  1  0  1  1  1  1  0  1  1  0  0  0  1  0  1  0  1  1  0  0  1  1  1  0  1  0  1  1  0  0  0  0  1  0  0  1  1  1  1  1  0  0  0  0  1  0  0  1  0  0  1  0  0  1  1  1  1  1  0  0  1  1  0  0  0  0  0  1  0   
 1  0  1  1  0  1  1  1  1  1  1  0  0  0  0  0  0  1  1  1  1  1  0  0  0  0  0  1  1  1  1  1  0  0  0  1  1  1  1  0  1  1  0  1  0  1  1  0  1  1  0  0  1  0  1  1  0  1  1  0  0  0  0  0  1  1  1  1  1  1  1  0  0  1  0  0  0   
 1  1  1  0  0  1  1  1  1  1  1  1  1  0  1  1  0  0  1  0  1  0  0  1  0  0  1  0  1  1  1  1  0  0  0  1  1  1  0  0  0  0  0  1  1  0  0  0  1  1  0  0  1  0  0  1  1  1  1  0  0  0  1  0  0  1  0  0  1  1  0  0  1  0  1  1  1   
 1  0  1  1  0  1  1  0  1  1  0  0  1  1  1  1  1  0  1  1  1  0  1  1  1  0  0  0  0  0  1  1  1  0  1  1  0  0  1  1  0  0  0  1  1  1  0  0  1  0  1  0  0  1  1  0  1  1  1  0  1  1  0  1  0  0  0  0  1  0  0  1  1  1  1  1  0   
 1  1  1  0  1  0  1  0  0  1  0  1  1  0  0  0  1  0  1  0  0  1  0  1  1  1  1  1  1  1  1  0  1  1  0  0  0  1  1  0  0  1  1  0  1  0  1  0  0  0  1  1  0  1  0  1  1  1  0  0  0  1  0  1  1  0  1  1  0  1  0  0  1  0  1  0  1   
 0  1  0  0  1  1  1  0  0  1  0  0  0  0  0  0  0  1  1  0  1  0  1  1  0  1  1  1  1  0  0  0  1  0  0  0  1  1  0  0  1  1  1  0  1  1  1  1  1  1  0  1  1  1  0  0  1  1  1  1  1  0  0  1  1  1  1  1  1  0  1  0  0  0  0  1  1   
 0  0  1  0  1  1  1  1  0  0  0  1  0  1  0  1  0  0  0  0  0  1  1  0  0  1  0  1  1  0  1  1  0  0  0  1  1  0  1  1  1  0  1  1  1  1  0  1  1  0  1  0  0  1  0  1  0  1  1  0  0  1  0  0  0  0  0  1  0  0  1  1  1  1  0  0  0   
 1  0  0  1  0  1  0  0  1  1  0  1  0  0  0  1  0  1  0  1  0  0  0  1  1  1  1  0  0  0  0  0  1  0  1  1  1  1  1  0  1  0  0  1  0  1  0  1  0  0  0  1  0  0  1  1  0  1  0  0  0  1  1  1  1  1  1  0  0  1  1  0  0  1  0  1  0   
 0  1  0  1  1  1  0  1  1  0  0  1  1  0  0  1  0  0  0  1  1  1  1  1  1  0  1  1  0  1  0  1  0  0  1  1  1  0  0  0  1  0  0  0  1  1  0  0  0  1  0  1  1  1  1  1  1  1  1  1  1  1  1  0  1  0  1  0  1  1  0  0  1  1  1  1  0   
 0  1  1  1  0  1  0  1  0  0  0  1  0  0  0  1  1  0  1  1  0  0  0  1  0  0  1  0  1  1  1  0  1  0  1  0  0  1  1  1  0  0  0  0  1  1  0  1  0  0  0  0  1  1  0  1  1  1  1  1  0  0  0  0  1  1  0  1  0  0  1  0  0  1  1  0  0   
 1  0  1  0  0  1  1  0  1  0  1  0  1  0  0  1  1  0  0  1  1  1  0  0  1  1  1  0  0  0  0  1  1  1  0  1  0  0  0  0  0  0  0  0  1  0  0  0  0  1  0  1  1  0  0  0  1  0  0  1  0  0  1  1  0  1  1  0  1  0  1  0  1  0  1  0  0   
 1  1  0  0  1  1  0  0  0  0  1  1  0  1  1  0  1  0  1  1  0  1  0  0  0  1  0  1  0  0  1  0  1  1  0  1  0  0  0  0  1  1  0  0  1  1  0  0  0  0  0  0  0  1  1  1  1  1  0  0  0  1  1  0  1  0  1  1  1  0  1  1  1  1  0  0  1   
 0  0  0  0  0  0  0  0  0  1  1  0  0  1  1  0  0  1  0  1  0  0  0  0  0  1  1  0  1  1  0  0  0  1  0  0  1  0  1  0  1  0  1  1  1  0  1  0  1  0  0  0  0  1  1  1  0  0  1  1  1  0  0  1  0  0  1  0  1  1  1  0  0  1  0  1  1   
 0  0  1  1  1  0  0  0  0  1  0  0  0  1  1  0  0  1  0  0  0  1  1  0  1  0  1  1  1  0  0  1  1  1  1  1  0  1  1  0  0  0  1  1  1  1  0  1  0  0  0  1  1  1  0  1  0  0  0  0  0  0  1  1  1  1  1  0  1  1  0  1  1  0  0  0  1   
 1  1  0  1  0  1  0  0  0  1  1  1  0  1  1  0  0  1  1  1  0  0  0  1  0  1  0  0  1  1  1  1  0  1  1  1  0  0  0  0  0  0  0  0  1  1  0  0  0  1  0  0  1  1  1  0  0  0  0  1  0  0  0  1  1  0  1  1  1  0  0  1  0  0  0  0  0   
 0  1  0  0  0  0  0  1  0  1  1  1  1  1  0  0  1  0  0  0  1  0  0  0  1  0  0  1  0  0  0  1  1  1  0  1  0  1  1  0  0  1  0  1  0  0  1  0  1  1  0  1  0  0  1  0  1  1  1  1  1  1  0  0  0  1  0  1  0  0  1  0  1  1  0  1  1   
 0  1  0  0  1  1  0  1  0  0  1  0  0  0  0  0  1  1  0  1  1  0  0  0  0  0  0  0  0  1  0  1  0  1  0  1  1  0  0  0  1  1  0  0  0  0  1  0  0  0  1  1  1  1  1  0  0  1  0  1  1  0  1  0  0  0  1  1  1  0  0  1  1  0  1  1  0   
 1  1  0  0  0  0  0  1  0  0  1  0  1  1  1  0  1  0  0  1  1  1  0  1  0  0  1  1  1  1  0  0  1  0  0  1  0  0  1  1  1  1  1  1  0  0  0  1  1  1  1  0  1  1  0  1  1  0  0  1  1  0  1  1  0  1  1  1  0  0  0  0  0  1  1  1  1   
 0  1  0  0  0  0  1  0  1  0  1  1  0  1  1  0  1  0  1  0  1  1  0  0  0  1  1  1  0  1  1  1  1  1  0  0  0  1  0  0  1  0  0  1  1  0  1  1  0  1  0  0  1  0  1  0  1  1  1  1  0  1  0  0  0  1  0  1  0  0  0  0  0  0  0  0  1   
 1  1  0  1  1  1  1  0  1  1  1  0  0  1  1  1  1  0  1  1  1  0  1  1  1  1  0  1  1  1  0  1  1  1  0  0  1  1  0  0  1  1  0  1  0  0  1  0  0  0  0  0  1  0  0  0  1  0  0  1  0  1  1  1  0  0  0  0  0  0  0  1  1  0  0  1  1   
 1  1  0  0  0  0  1  1  1  1  1  1  1  0  1  1  1  1  0  0  1  0  1  0  0  0  1  1  0  1  0  1  1  1  0  1  1  0  1  1  0  0  1  0  0  0  1  0  1  1  1  0  0  1  1  1  1  0  1  1  0  1  1  0  0  0  1  1  0  0  0  1  1  1  1  0  0   
 1  0  1  0  0  1  1  0  0  1  0  1  1  0  0  0  1  1  1  0  1  1  1  0  1  1  0  1  1  0  1  1  0  1  0  0  0  0  1  0  1  0  0  1  1  0  1  0  1  0  0  1  0  0  1  0  1  0  1  0  0  1  0  0  0  1  0  0  0  1  1  0  0  0  1  0  1   
 0  0  0  0  1  0  0  0  0  1  0  0  1  0  0  1  1  0  1  0  1  1  1  1  1  0  0  0  0  0  0  0  1  1  0  0  1  0  1  0  1  0  1  1  0  0  1  0  0  1  1  0  1  0  0  0  0  0  0  0  0  1  1  1  0  0  0  0  1  0  0  1  0  0  1  1  1   
 1  1  1  1  0  0  1  1  1  1  1  1  1  1  0  1  0  0  1  1  1  0  1  1  1  1  0  0  0  0  0  1  0  1  0  0  1  0  0  1  0  1  0  0  0  0  0  0  0  0  0  0  0  1  0  0  0  1  1  0  1  1  0  0  0  0  0  1  0  1  1  0  1  0  1  0  1   
 1  1  0  1  0  0  1  0  0  1  1  0  1  1  0  0  1  1  0  0  0  1  1  1  0  0  0  1  1  0  1  1  0  1  1  0  1  1  1  0  0  0  1  0  1  1  0  1  0  1  0  1  0  1  0  0  0  0  1  1  0  0  0  1  0  1  0  1  1  0  0  0  0  0  0  0  1   
 1  1  1  0  0  1  0  0  0  1  0  1  1  0  1  1  0  1  1  0  1  1  1  1  0  1  0  0  1  1  1  1  1  0  0  0  0  1  1  0  0  1  1  0  0  0  0  0  0  0  0  0  0  0  1  0  1  1  1  1  0  1  0  1  1  1  1  0  0  0  0  0  1  0  1  1  0   
 0  0  0  1  0  1  1  1  0  0  0  0  0  0  1  0  0  1  0  0  0  0  0  0  1  1  1  0  0  1  0  0  0  1  1  1  1  0  1  1  0  0  1  0  0  0  1  1  1  0  1  1  0  0  0  0  1  0  1  1  0  1  0  1  0  0  1  1  0  0  0  0  1  0  1  0  1   
 1  0  1  1  1  0  0  0  1  0  1  0  1  0  0  0  1  0  0  1  1  1  1  0  0  1  0  1  1  0  0  1  0  0  0  0  1  0  0  1  0  0  0  0  1  1  1  0  1  0  1  0  0  1  1  1  1  1  0  0  1  1  0  1  1  1  1  1  1  0  1  0  0  1  1  1  0   
 1  1  1  1  0  1  1  0  1  1  1  1  0  1  0  1  1  1  1  0  1  1  0  1  1  0  1  0  1  1  0  0  0  1  1  0  1  1  1  1  0  0  1  1  1  0  1  1  1  0  1  1  0  1  1  1  1  0  1  1  0  1  1  1  0  0  0  0  0  0  0  0  0  0  1  0  0   
 1  0  1  1  1  0  1  1  1  0  0  0  0  1  0  0  1  0  0  1  1  0  1  1  0  0  0  1  0  1  1  0  0  1  1  1  1  0  0  1  0  0  1  1  1  0  0  0  1  1  1  0  0  1  1  0  0  1  0  0  0  1  1  0  0  1  0  1  0  1  0  0  1  1  0  1  0   
 0  0  0  1  1  0  0  1  0  0  0  0  0  0  1  0  0  1  1  0  1  0  0  0  0  1  0  0  1  1  1  0  1  0  0  0  1  0  0  1  1  1  1  1  0  0  0  1  1  0  1  0  1  1  0  0  0  1  1  0  1  0  1  1  0  1  1  1  0  0  1  1  0  0  0  0  0   
 1  0  1  1  1  0  1  0  0  1  1  1  0  0  1  0  1  0  1  0  0  0  1  1  1  1  0  1  1  0  1  0  1  1  0  0  0  1  1  0  0  1  1  0  1  1  1  1  1  0  0  0  1  0  1  1  1  0  1  0  1  1  0  0  1  0  1  0  1  1  1  0  0  0  0  1  1   
 0  1  1  1  0  1  0  0  1  1  0  1  0  1  0  0  1  1  1  1  0  0  0  0  1  1  0  0  0  0  0  0  1  1  0  1  1  1  0  0  1  0  0  1  0  1  0  0  0  1  0  1  0  1  1  0  1  0  0  0  0  1  0  1  1  0  1  1  0  0  0  0  0  0  0  0  1   
 1  0  0  1  1  1  0  0  1  1  1  0  1  1  0  0  0  0  0  0  1  1  1  1  1  1  0  0  0  0  1  1  0  0  1  1  0  1  0  1  0  1  0  1  0  0  0  1  1  0  1  0  1  0  0  1  0  1  0  0  0  0  1  1  1  0  1  0  0  1  0  0  1  1  0  0  0   
 1  0  1  0  0  1  1  0  1  1  0  0  0  1  0  0  0  0  1  0  1  1  0  0  1  0  1  0  0  0  1  1  0  1  1  1  1  0  0  1  0  0  1  0  1  1  0  1  1  1  0  0  0  0  0  1  1  0  1  0  1  0  0  1  1  0  1  1  1  1  1  1  0  1  1  0  0   
 1  0  1  1  0  1  1  0  1  1  0  0  1  0  1  1  0  0  0  1  1  1  1  1  1  1  0  0  0  0  0  0  0  1  1  0  0  0  1  0  0  0  0  1  1  1  0  1  1  0  1  1  0  1  1  1  1  1  0  0  1  1  0  0  0  1  1  1  0  1  1  0  1  1  0  1  1   
 0  0  1  0  0  1  0  0  1  1  1  0  1  1  1  0  1  1  0  0  1  1  0  1  0  0  0  1  0  0  1  1  1  0  0  1  0  0  0  1  1  0  0  1  1  0  0  1  0  1  0  1  0  1  1  1  1  1  0  1  1  0  0  1  1  1  0  0  0  0  0  1  0  0  0  0  1   
 0  0  1  1  0  1  0  1  0  1  0  0  0  0  0  1  0  0  0  1  0  1  0  1  0  1  0  1  1  0  0  1  0  0  1  0  0  0  1  1  1  1  1  1  1  0  0  1  0  1  0  1  1  0  1  0  0  1  0  1  1  0  0  0  1  0  1  0  0  0  0  1  1  1  0  1  1   
 0  0  0  1  1  1  1  0  0  1  1  1  0  0  1  0  1  0  0  1  1  0  1  0  0  1  0  1  1  1  1  0  0  1  1  0  0  0  1  1  1  0  0  1  1  0  1  0  1  0  0  0  1  1  1  0  1  0  1  1  1  1  0  1  1  1  1  0  0  0  0  0  0  0  0  1  1   
 0  1  0  1  0  1  0  1  0  1  0  1  0  1  1  1  0  0  1  0  1  1  0  0  0  0  1  0  0  0  1  1  0  1  0  1  1  1  0  0  1  1  0  1  1  0  0  0  1  0  1  0  1  0  1  1  0  1  1  1  1  0  0  1  1  1  0  0  1  0  0  1  1  1  0  0  1   
 0  1  1  0  1  0  0  0  1  0  0  0  0  0  0  0  0  1  0  1  1  1  1  0  0  0  1  1  0  0  1  0  0  1  0  0  0  1  1  0  0  1  0  0  1  1  0  1  1  1  1  0  1  0  0  0  1  1  0  1  0  1  1  1  1  1  0  0  0  0  0  1  1  1  1  1  1   
 0  0  1  1  0  0  1  1  0  1  1  0  1  1  1  0  0  1  0  1  0  0  0  0  1  1  1  0  0  0  1  1  1  1  1  0  0  0  0  0  0  0  0  1  1  1  0  0  1  1  1  1  0  1  0  1  0  1  0  0  0  0  1  0  0  0  0  1  1  1  1  0  0  0  0  0  1   
 0  1  1  0  0  0  1  0  1  0  1  0  0  0  1  1  1  0  0  0  1  1  0  1  1  0  1  1  1  1  0  1  1  1  1  0  0  1  1  1  1  0  0  1  1  0  1  1  1  0  0  0  0  0  1  0  1  0  1  1  0  0  0  1  1  0  1  1  0  0  0  1  0  0  0  0  1   
 0  1  1  1  0  0  0  0  1  1  1  0  0  1  0  1  0  0  0  0  0  0  0  0  1  0  0  0  1  1  1  0  0  0  1  0  0  0  0  1  0  1  1  1  0  0  1  0  1  1  0  1  0  1  0  1  0  1  0  0  0  0  1  1  1  0  0  0  1  0  1  0  1  0  1  1  0   
 0  0  0  1  0  0  1  0  1  0  0  0  0  0  0  0  0  0  1  0  1  0  1  1  0  1  0  0  1  1  1  0  1  1  0  1  0  1  1  0  1  0  0  0  1  0  1  0  0  1  0  0  1  0  0  1  0  1  0  1  1  1  1  0  0  0  0  1  1  0  0  0  0  1  0  1  1   
 0  1  1  0  0  0  1  0  1  0  1  0  1  1  1  0  0  1  1  0  1  0  0  0  1  0  0  0  1  0  0  0  1  1  1  0  1  0  1  0  0  0  1  1  1  0  1  0  1  1  1  1  0  0  0  0  1  1  1  1  1  0  1  0  0  0  1  0  1  0  1  0  1  1  0  1  1   
 1  0  0  0  0  0  1  1  1  0  0  0  1  1  0  1  1  1  1  1  0  1  1  1  0  1  1  0  1  1  0  0  0  0  1  0  1  1  1  1  0  0  1  0  1  0  1  0  0  1  0  0  0  1  1  0  1  0  0  0  0  1  0  0  1  1  0  0  0  0  1  1  0  1  1  0  0   
 0  0  1  1  1  0  1  0  1  1  0  1  1  1  0  0  0  0  0  0  0  1  0  0  0  0  1  0  0  1  0  1  0  1  0  1  0  1  0  1  1  1  1  0  1  1  1  1  0  1  1  1  0  1  0  0  0  0  1  0  1  0  1  0  1  0  1  1  1  1  0  0  1  1  0  0  0   
 1  1  0  1  1  1  0  1  1  0  1  0  1  1  1  0  1  0  1  1  1  1  0  0  0  0  0  0  1  1  0  1  1  1  1  1  1  1  1  1  0  1  1  0  1  0  1  1  1  1  1  1  0  1  1  1  1  1  0  1  0  0  0  1  1  1  1  0  1  1  1  0  0  0  1  1  1   
 1  1  1  1  0  1  0  0  1  0  1  0  1  1  0  1  0  0  1  1  1  0  1  1  1  0  0  0  1  1  0  1  0  0  1  1  1  1  1  1  1  1  0  1  0  1  1  1  1  0  1  0  1  0  1  1  0  0  0  0  0  1  0  0  1  0  1  1  0  1  1  1  1  0  1  1  1   
 0  1  0  1  0  0  1  0  1  1  1  1  0  0  1  0  1  0  1  1  1  0  0  0  1  0  0  1  0  1  0  1  0  1  0  1  1  0  0  0  1  1  0  1  0  1  0  0  0  1  0  1  0  1  1  0  0  1  0  1  0  1  0  1  0  0  0  0  1  1  1  1  1  0  1  0  0   
 1  1  1  0  0  0  1  0  1  1  1  1  0  1  1  0  0  1  1  0  0  1  1  0  1  1  1  0  0  0  0  1  1  1  1  1  1  1  1  0  1  0  0  0  1  0  1  1  1  0  1  0  1  0  0  0  1  0  1  0  0  1  1  0  1  1  1  1  0  1  1  1  1  0  1  0  0   
 0  1  0  0  0  1  0  1  1  0  0  0  1  1  0  1  0  0  0  0  0  0  1  1  0  1  1  0  1  0  0  1  1  0  0  1  0  0  1  0  0  1  1  1  1  1  1  0  1  0  0  1  0  1  1  0  1  1  1  1  1  0  0  1  1  0  1  0  1  0  1  1  0  1  1  1  0   
 1  0  1  1  0  1  1  0  0  1  1  1  1  0  1  0  1  1  1  0  1  1  0  0  1  0  0  1  1  1  1  1  1  0  0  0  1  0  1  1  0  0  0  1  1  1  0  1  1  0  1  1  0  0  0  1  0  0  0  1  1  1  0  0  1  1  1  0  0  0  1  1  0  0  0  0  0   
 0  0  1  1  1  1  1  1  0  1  0  1  1  1  0  1  1  1  1  1  0  1  0  0  0  0  0  1  0  0  1  0  1  1  1  1  1  0  1  0  0  0  1  1  1  1  1  1  0  0  0  1  1  0  0  0  0  0  1  1  1  0  0  1  0  1  1  0  1  1  0  1  0  0  1  1  0   
 0  1  1  0  1  0  0  1  1  0  0  0  0  1  1  0  0  1  1  1  0  0  0  0  0  0  0  1  1  0  1  0  1  1  0  0  0  0  0  1  1  0  0  0  1  0  0  1  0  0  0  0  0  0  1  1  0  1  1  1  1  1  0  0  0  0  1  0  0  1  1  0  1  1  1  1  0   
 1  1  1  1  0  1  0  1  0  0  0  0  0  0  1  1  0  1  1  1  1  1  0  0  1  0  0  0  0  0  1  1  1  0  1  0  1  1  0  1  0  0  0  0  1  1  1  1  1  0  1  0  0  0  1  0  1  0  0  0  0  0  1  0  1  0  1  0  0  1  1  1  0  0  0  1  0   
 1  0  0  1  0  0  0  1  0  1  0  1  1  0  1  1  0  1  0  1  0  1  0  0  1  1  0  0  0  1  0  0  0  1  1  1  0  1  1  0  0  0  1  0  0  0  1  1  0  1  0  1  0  0  0  0  0  0  0  1  0  0  1  1  0  1  0  0  1  0  0  1  0  1  1  0  0   
 1  1  0  0  0  0  1  1  1  0  0  1  0  0  0  1  0  1  1  0  0  1  0  0  1  0  1  1  0  1  0  1  1  1  0  0  0  1  0  0  1  1  0  0  1  0  1  0  0  0  0  0  0  0  1  0  0  0  0  0  1  0  1  1  0  1  0  1  1  0  1  1  0  1  1  0  1   
 1  1  1  1  0  0  0  1  1  1  1  0  0  1  0  0  0  1  1  1  0  1  0  1  0  0  0  0  0  0  1  0  1  0  0  0  0  1  0  1  1  1  0  0  0  1  0  0  0  0  1  0  0  1  0  1  0  0  1  0  1  0  0  1  0  1  0  1  1  1  0  1  1  1  1  1  1   
 1  1  1  1  0  0  1  0  0  1  0  0  1  0  0  1  1  1  1  1  0  1  1  0  1  0  0  1  0  0  0  0  0  1  1  0  1  0  1  0  0  1  1  1  0  0  1  1  1  0  1  0  1  1  1  0  0  1  1  1  0  0  0  0  1  0  1  1  0  1  0  1  0  0  1  1  1   
 0  0  1  0  0  1  0  0  1  1  0  0  1  1  1  1  1  1  1  1  0  1  1  1  1  0  1  1  0  1  0  1  0  1  1  1  0  0  0  1  1  0  0  1  0  0  1  1  1  0  0  0  0  1  1  0  1  0  0  0  1  1  1  1  1  0  0  0  0  0  0  0  0  1  1  1  1   
 1  0  1  0  1  0  1  1  0  1  1  0  0  0  0  1  1  1  1  1  1  0  1  1  1  1  0  0  1  0  0  0  1  1  1  0  1  1  0  0  1  0  0  1  1  1  1  0  0  0  1  0  0  1  0  0  0  1  0  0  0  0  0  1  0  1  1  1  0  1  1  1  1  0  1  0  0   
 1  1  0  0  0  0  0  1  0  0  1  1  0  0  0  1  1  0  0  1  1  1  0  1  1  0  0  0  0  0  0  0  1  1  1  0  1  0  1  0  1  1  0  1  1  0  1  1  0  1  1  1  0  0  0  1  1  0  1  0  0  1  0  0  1  1  0  0  1  0  1  0  1  1  0  0  0   
 1  1  1  0  1  0  0  0  1  0  0  1  0  1  1  1  1  0  0  1  0  0  1  0  1  0  0  1  0  1  0  0  0  1  0  1  1  1  0  0  1  0  1  1  0  0  0  0  1  1  0  0  0  1  0  1  0  0  0  1  0  0  1  1  0  1  0  0  1  0  0  0  1  1  1  0  1   
 0  1  1  0  1  1  0  0  1  0  1  1  1  0  1  1  1  1  0  1  0  1  1  1  1  1  1  0  0  0  1  0  1  0  1  0  1  0  0  1  0  1  1  1  0  1  1  0  1  0  0  1  1  0  0  0  1  1  0  0  0  1  0  1  1  0  1  1  1  1  0  0  0  0  1  1  0   
 1  0  0  0  1  1  1  0  0  1  1  1  1  0  1  1  1  1  1  1  0  1  1  1  0  0  0  0  0  1  1  1  1  0  1  1  1  1  0  1  1  1  1  0  0  1  1  1  1  1  1  1  1  1  0  0  1  1  1  0  1  1  1  1  0  0  0  0  0  1  1  0  1  0  0  1  1   
 1  1  0  1  0  1  0  0  1  1  0  0  1  0  0  0  0  0  0  1  0  0  1  1  1  0  1  1  1  0  0  1  1  1  1  0  1  1  0  1  1  1  1  0  1  0  0  1  1  1  1  1  0  0  1  0  0  0  0  0  1  0  0  0  0  0  0  1  0  0  0  0  1  0  1  0  0   
 0  0  1  0  0  1  0  1  1  1  0  0  1  0  1  0  1  0  1  1  0  1  0  0  0  0  0  0  1  0  0  0  0  1  0  0  0  0  1  1  1  1  0  0  0  0  0  0  0  0  0  1  0  0  0  0  0  0  0  0  0  1  1  0  1  1  1  0  0  1  1  1  0  0  1  1  0   
 1  1  0  1  1  1  0  1  1  0  0  0  0  0  1  0  0  0  0  1  1  0  1  0  0  1  0  0  0  0  1  1  1  1  0  0  0  0  1  0  0  1  0  1  1  1  0  0  1  1  0  0  1  0  0  0  0  0  1  1  0  1  0  0  0  0  1  1  0  0  1  1  0  0  1  1  0   
 0  0  0  1  0  0  1  0  0  0  1  1  0  0  0  1  1  1  1  1  1  0  1  1  1  1  1  1  0  0  1  1  1  0  0  1  0  0  1  0  0  0  0  0  1  0  0  1  0  1  0  1  0  1  1  1  1  1  0  1  1  0  1  0  1  1  0  1  1  0  0  0  0  1  1  1  1   
 1  1  0  0  1  0  0  1  0  0  0  0  0  1  1  0  1  1  1  0  1  1  1  1  1  0  0  0  1  1  1  1  1  0  0  1  0  0  1  0  1  0  0  0  0  0  1  0  1  0  1  0  0  1  0  1  1  0  1  0  0  1  0  1  1  1  1  0  1  0  0  0  1  0  0  0  0   
 1  0  1  1  1  1  0  0  0  1  0  1  1  0  0  0  0  0  1  1  1  0  1  0  0  0  0  0  0  0  0  0  0  1  1  1  0  1  1  0  1  0  1  1  0  0  1  0  1  1  0  1  1  1  1  0  1  0  1  1  1  0  0  1  1  1  1  1  1  0  0  1  1  1  0  1  0   
 0  1  0  1  1  0  1  1  1  1  1  1  0  0  1  1  0  1  1  0  0  1  0  1  1  0  0  1  0  0  0  1  1  0  1  1  1  0  0  1  0  0  0  0  1  0  0  1  0  0  1  1  0  1  1  0  0  0  1  0  0  0  1  0  0  1  0  0  1  0  0  1  0  1  0  0  0   
 0  1  0  0  1  0  0  1  0  0  1  0  0  1  1  1  0  1  1  0  0  1  0  1  0  1  0  0  1  0  0  1  1  0  0  0  1  0  1  1  1  0  1  1  1  1  1  0  1  1  0  0  0  0  1  1  0  0  1  0  1  1  0  1  1  0  0  1  1  1  1  0  1  1  0  0  1   
 1  0  1  1  0  1  1  1  0  1  0  1  1  0  0  0  1  0  1  1  0  1  0  1  1  1  1  0  1  1  1  0  1  0  1  0  1  1  0  0  1  1  0  1  0  1  1  1  0  0  0  1  1  0  1  1  1  1  1  1  1  0  0  0  1  1  0  1  1  0  1  1  0  1  0  1  0   
 0  1  1  0  1  1  0  1  1  1  0  1  0  1  0  1  0  1  0  1  0  0  0  0  1  0  0  0  0  1  0  0  1  1  0  0  0  1  1  1  0  0  1  1  1  1  1  0  0  0  0  0  1  0  1  1  0  0  0  0  1  0  0  0  0  0  0  1  1  0  0  0  1  0  1  0  1   
 1  1  0  1  1  1  1  1  1  1  1  0  0  1  1  1  0  1  1  1  1  0  1  1  0  0  0  1  0  0  0  0  0  0  0  1  1  0  1  1  0  0  1  1  0  0  0  0  1  0  0  0  0  1  0  1  1  1  1  0  0  0  0  0  1  0  0  0  0  1  1  0  0  0  0  0  1   
 0  0  1  1  1  1  0  0  1  0  0  0  0  0  0  0  0  1  1  1  1  0  0  0  1  0  0  1  0  1  0  0  0  1  1  0  0  1  0  1  1  1  0  0  1  0  0  1  0  0  1  1  1  0  1  1  0  1  1  0  1  0  1  0  1  1  0  0  0  0  0  1  0  0  0  0  0   
 0  0  0  0  1  1  0  1  0  1  0  1  1  1  0  1  1  1  1  1  1  0  1  1  1  0  0  1  1  1  1  1  0  1  0  0  1  0  0  0  1  0  0  1  1  1  1  1  1  0  0  0  0  1  0  1  0  1  1  1  1  0  0  0  1  1  1  1  0  0  0  1  0  1  1  1  1   
 1  0  0  0  1  1  0  0  1  0  0  1  0  0  1  0  1  0  0  0  0  0  0  0  0  1  1  1  1  0  1  0  0  1  0  0  1  0  1  0  0  0  0  0  0  1  1  0  0  1  0  1  1  1  0  1  1  0  0  1  0  1  0  1  0  1  0  1  0  0  1  1  1  0  1  0  0   
 1  0  0  1  1  1  1  0  0  1  0  1  0  0  0  0  0  0  0  1  1  1  1  1  0  0  0  1  1  1  0  0  0  1  1  1  1  0  1  0  0  1  0  1  1  0  1  1  0  1  1  0  0  1  0  0  1  0  0  1  1  0  1  0  0  1  0  1  1  1  1  1  1  0  1  1  1   
 0  1  0  0  0  1  1  1  0  0  0  0  1  0  0  0  0  0  1  1  1  0  1  0  1  0  1  1  1  0  0  0  1  0  1  0  0  0  1  1  0  0  1  0  0  1  0  0  0  1  0  1  1  0  0  0  1  0  1  0  1  1  1  1  1  0  1  0  1  1  1  0  1  0  0  1  0   
 0  1  1  0  1  0  1  0  0  0  0  1  0  0  1  0  0  0  1  0  1  1  1  1  1  1  1  0  1  1  1  0  1  0  0  1  1  1  0  1  0  0  0  1  1  1  1  0  1  1  0  0  1  0  0  1  1  1  0  1  1  0  0  0  1  0  0  1  0  1  1  1  1  1  0  1  1   
 1  1  0  0  1  0  1  0  1  1  0  1  0  1  0  1  0  0  1  1  0  1  0  0  0  1  1  1  1  0  1  1  0  0  1  0  0  1  0  0  1  0  1  1  1  0  1  1  1  1  0  0  1  1  0  1  0  0  0  0  1  0  0  1  0  0  0  1  1  1  0  0  1  1  1  1  1   
 1  1  0  1  0  0  1  0  0  1  0  0  0  0  0  1  0  0  0  1  1  1  0  0  0  0  1  0  0  1  1  1  1  0  0  0  0  0  0  1  1  0  1  1  0  1  0  0  0  1  0  1  0  1  0  0  1  0  0  1  1  0  0  0  0  1  0  0  1  1  1  0  1  0  1  1  0   
 0  0  1  0  0  0  0  0  1  0  0  0  1  0  0  1  0  0  1  1  1  1  1  0  1  1  1  1  1  1  0  1  1  1  0  0  1  1  1  1  0  0  1  0  1  1  0  1  1  1  1  1  0  1  0  1  0  0  1  1  1  1  0  0  0  1  1  0  1  1  1  0  1  0  0  0  1   
 0  0  0  0  1  1  0  0  1  1  1  0  0  1  0  1  0  0  0  0  1  0  0  1  0  1  1  0  1  0  0  1  1  0  0  0  1  0  1  1  1  0  1  0  0  1  0  0  1  0  1  1  1  0  1  1  0  0  0  0  0  0  0  0  1  1  0  1  1  1  0  0  1  1  0  0  1   
 0  1  0  1  0  1  1  0  1  0  0  0  0  1  0  1  1  0  1  0  1  0  1  0  1  1  0  1  1  0  0  1  1  1  0  0  1  1  1  1  0  0  1  0  0  1  0  0  1  0  0  0  0  1  0  0  0  1  0  0  1  1  1  1  1  0  1  1  1  1  0  0  0  1  0  1  1   
 1  0  0  0  0  0  1  1  0  0  1  0  1  0  1  0  1  1  1  0  0  0  0  0  1  0  0  0  1  1  0  0  1  1  1  1  1  1  0  0  1  0  1  0  0  1  0  0  1  0  0  0  0  1  1  0  0  1  0  0  1  1  1  0  1  0  1  0  1  0  1  1  1  1  0  0  0   
 0  1  1  0  1  0  1  0  1  1  1  0  0  1  0  0  0  0  0  0  0  0  0  0  1  0  0  0  0  0  0  0  0  0  0  0  1  0  0  0  0  1  0  0  1  0  0  1  0  0  0  1  0  0  1  0  1  0  1  1  1  0  0  1  0  0  1  1  0  1  0  1  0  0  0  0  1   
 0  0  0  1  1  0  1  1  1  0  1  0  1  0  1  0  0  0  1  1  0  1  1  1  0  1  1  0  0  0  0  0  1  0  0  0  1  1  1  1  1  0  0  1  0  0  1  1  0  0  0  0  0  0  0  0  0  1  1  1  1  1  0  0  0  1  1  1  1  1  0  0  0  1  0  0  1   
 0  0  1  1  0  1  1  1  0  0  0  1  0  1  1  1  0  1  1  1  1  1  0  0  1  0  1  0  0  0  1  1  1  1  0  1  1  1  1  1  1  1  1  1  0  0  1  1  1  1  1  1  1  0  0  1  1  0  1  0  1  1  1  0  0  1  0  1  0  1  1  1  1  0  0  1  0   
 1  0  0  1  1  0  1  1  1  1  0  0  0  0  0  1  1  0  0  1  1  1  1  0  0  1  1  1  1  1  0  0  0  1  1  0  0  0  0  1  0  0  0  1  0  0  0  0  1  1  0  1  1  0  1  1  1  0  1  1  1  1  1  1  1  1  1  0  0  1  1  0  0  1  1  1  0   
 0  0  0  1  0  1  0  0  0  1  1  0  0  0  0  0  1  0  1  1  1  0  1  1  0  0  1  0  1  1  0  0  0  1  0  0  0  1  1  1  1  0  0  1  1  0  1  1  0  1  1  0  0  0  1  1  0  1  1  0  0  0  0  0  0  1  0  0  1  1  0  1  0  1  0  1  0   
 0  1  1  1  1  1  0  1  1  1  0  1  0  1  0  1  1  0  0  0  0  0  1  1  1  1  0  0  1  1  0  1  0  1  1  0  0  0  1  1  0  1  0  1  0  0  1  1  0  0  0  0  0  1  1  1  1  1  1  1  0  0  1  1  0  1  0  1  1  1  0  0  0  0  0  1  1   
 0  1  1  1  0  0  0  0  1  0  1  1  1  0  1  0  0  0  1  0  0  0  1  0  0  1  1  1  0  0  0  0  1  1  1  0  0  0  1  1  0  1  1  0  1  0  1  1  0  1  0  0  0  1  0  0  0  0  1  0  0  1  1  0  0  1  0  0  0  1  0  1  0  0  0  1  0   
 1  0  0  0  1  0  0  1  1  1  0  0  1  0  0  1  1  1  0  0  0  1  0  0  1  0  1  0  0  0  0  1  1  1  0  1  1  0  1  0  1  1  0  1  0  0  0  1  1  0  0  0  1  1  1  0  0  0  0  0  1  1  1  0  0  1  1  0  0  0  1  1  1  0  1  1  1   
 0  1  0  0  1  0  1  0  0  1  0  1  1  1  1  1  0  0  1  0  1  1  0  1  0  1  0  0  0  1  1  1  0  1  1  0  0  0  1  1  1  0  1  0  1  0  1  0  1  0  1  1  1  1  0  1  0  0  1  1  0  0  0  1  1  1  0  1  0  1  0  1  0  1  1  0  0   
 1  1  0  1  1  1  0  0  1  0  1  0  1  1  0  0  0  1  1  1  0  1  1  0  0  0  0  1  0  1  0  1  0  1  1  0  1  1  1  1  1  1  1  1  0  0  1  1  1  1  1  0  1  1  1  1  1  1  1  1  0  1  0  1  1  0  0  0  0  0  1  0  1  0  0  0  0   
 0  1  1  0  1  1  0  0  1  0  0  1  1  0  0  1  1  1  1  1  0  1  0  1  0  1  0  0  1  0  1  0  1  0  1  0  1  0  0  1  0  0  1  1  1  1  0  1  0  1  1  1  0  0  0  0  1  0  1  1  0  1  1  0  1  1  1  1  1  0  1  0  0  0  0  1  0   
 1  0  0  0  0  0  0  0  1  0  1  1  0  1  1  0  0  0  0  1  0  1  1  0  1  0  0  0  0  0  0  1  1  0  1  0  0  1  1  1  0  0  0  1  1  1  1  1  0  0  0  1  1  0  0  1  1  1  1  0  0  1  0  1  0  0  1  0  0  0  0  1  1  1  1  1  0   
 0  0  1  0  0  0  1  1  0  1  1  1  1  1  1  0  1  0  1  1  0  0  1  0  1  0  0  1  1  1  1  1  0  0  0  0  1  1  0  1  0  1  0  1  1  1  0  0  1  1  0  1  0  1  0  0  1  0  0  1  1  1  1  0  0  1  0  1  1  1  0  0  1  1  0  1  1   
 0  1  1  0  0  0  1  0  0  0  1  1  0  1  1  0  1  1  0  0  1  0  0  0  1  1  1  1  0  0  0  0  0  1  0  1  1  0  0  0  1  1  1  1  0  0  1  1  1  0  1  1  1  1  0  1  1  0  0  1  1  0  0  1  1  1  0  1  1  0  1  0  1  0  0  0  1   
 1  0  1  0  1  1  0  0  0  0  1  0  1  1  0  1  0  1  1  0  0  1  1  1  1  0  0  1  0  1  1  0  1  0  1  1  1  0  0  1  0  0  1  1  0  0  0  1  0  1  1  0  0  1  1  0  1  0  0  1  0  1  0  1  0  1  1  0  1  1  0  0  0  1  1  1  0   
 0  0  1  0  1  1  0  0  1  1  1  1  1  1  1  1  0  0  0  0  0  1  1  1  1  1  1  0  1  0  0  0  1  0  1  1  1  1  1  1  1  1  0  1  0  0  1  0  0  1  1  1  1  0  1  1  0  0  0  1  0  0  0  0  0  0  1  1  0  1  0  1  0  0  0  1  0   
 1  0  1  1  0  1  1  0  1  1  1  0  1  1  1  0  0  1  0  0  1  0  1  1  1  1  1  1  0  0  0  1  1  0  0  1  1  1  0  1  0  0  0  1  0  1  1  0  1  0  0  1  0  1  1  1  0  0  1  1  0  0  0  1  1  1  0  0  0  0  0  0  0  1  1  1  1   
 0  1  0  1  0  1  1  0  0  0  1  1  1  1  0  1  1  1  0  1  0  1  1  1  1  0  0  1  1  1  0  0  0  0  0  0  0  0  1  1  1  1  1  1  1  0  1  1  1  1  1  1  1  0  1  1  0  0  1  1  0  0  0  1  1  0  1  0  1  0  1  1  0  1  1  1  0   
 0  1  0  0  0  0  1  1  0  0  1  1  0  1  1  1  0  1  1  0  1  0  1  0  1  1  0  1  0  1  0  1  0  0  0  0  0  0  1  0  1  1  1  0  0  0  1  0  0  1  1  1  1  1  0  1  0  1  0  0  0  1  0  0  0  1  1  0  1  0  0  1  1  1  0  1  1   
 1  0  0  1  0  0  0  1  0  0  0  1  1  0  1  0  0  0  1  0  1  1  0  0  1  0  0  1  0  0  0  1  1  1  0  1  0  0  0  1  1  0  1  1  1  0  1  1  1  0  0  0  1  1  0  0  0  1  1  0  1  0  1  1  0  1  0  1  0  1  1  1  1  0  1  0  1   
 0  1  0  0  1  1  1  1  1  0  0  1  0  0  0  0  0  0  0  1  0  0  1  1  0  0  0  0  1  0  1  1  0  0  1  1  0  0  0  0  0  1  1  1  1  1  1  0  1  0  1  1  0  0  0  0  0  0  0  1  1  1  1  0  0  0  0  1  0  0  1  0  1  0  0  0  1   
 1  0  0  1  0  1  1  1  0  0  1  0  1  1  0  0  1  1  1  1  0  0  0  1  1  0  1  0  0  0  1  0  1  1  0  0  0  0  1  0  0  0  0  1  1  1  1  1  0  1  1  0  0  0  1  1  1  0  1  0  1  0  0  0  0  0  0  0  1  0  0  1  0  1  1  0  0   
 0  1  1  0  1  1  0  1  0  0  1  0  1  0  1  0  0  1  1  0  1  1  1  0  0  1  0  0  0  1  0  0  1  0  0  0  0  1  0  0  1  1  0  1  0  0  0  0  1  1  0  0  1  0  0  0  0  1  1  1  1  0  0  1  1  1  1  0  1  1  1  1  0  0  0  0  0   
 0  0  1  0  1  1  0  1  0  0  1  1  1  0  1  1  1  0  1  0  1  1  0  0  0  1  1  1  0  0  0  1  1  1  1  1  0  0  0  0  0  1  0  0  0  1  0  0  1  0  0  0  0  1  0  1  0  0  1  1  1  0  0  1  0  0  1  1  1  1  1  0  0  0  0  1  0   
 1  0  1  0  1  0  1  0  1  0  0  1  1  1  0  0  0  1  1  0  0  0  1  0  1  0  0  0  1  0  1  1  1  0  1  1  0  1  0  1  1  0  0  1  1  0  0  0  1  0  0  1  1  0  1  0  0  1  1  1  0  1  0  1  0  1  1  1  0  0  0  0  0  0  0  0  1   
 0  0  0  0  0  0  0  1  0  0  0  1  1  1  1  1  1  1  0  1  1  1  1  0  0  1  0  1  0  0  1  1  0  1  1  0  1  0  1  1  0  0  0  0  1  0  1  0  1  0  1  1  0  0  1  0  1  1  0  1  0  1  1  0  0  1  0  1  1  0  1  1  1  0  1  1  1   
 1  0  1  0  1  0  1  1  1  1  1  0  0  1  1  0  1  0  1  1  1  0  1  0  0  1  1  1  1  0  0  0  0  0  0  1  0  1  0  1  1  1  1  1  0  0  0  1  1  0  0  0  1  0  0  0  1  0  1  1  1  1  1  0  1  1  0  1  0  1  0  1  1  0  0  0  0   
 1  1  1  0  1  1  1  1  0  0  0  1  1  0  1  1  1  0  0  0  0  1  0  1  1  0  0  1  1  1  0  0  1  0  0  0  0  1  0  1  1  0  1  0  1  0  1  0  1  0  0  1  0  1  1  1  1  1  1  0  0  1  1  0  0  0  0  1  0  1  0  1  1  0  1  0  1   
 0  1  1  1  0  0  1  0  1  0  1  1  0  1  1  0  1  0  1  0  1  0  1  1  0  1  0  1  0  1  1  1  1  1  1  1  0  1  0  1  1  0  0  0  1  0  0  0  1  0  1  1  0  1  0  1  1  1  0  1  1  0  1  1  1  0  0  1  1  1  0  0  0  1  0  1  0   
 1  0  1  0  1  1  0  1  1  1  0  1  0  0  1  1  0  1  0  0  0  1  0  1  0  1  1  0  0  1  1  0  1  1  0  0  1  0  0  0  1  1  0  1  1  1  0  1  1  0  0  0  1  0  0  0  0  0  1  0  1  1  1  1  0  1  1  1  1  0  1  1  0  0  1  0  0   
 0  1  1  1  0  0  1  1  1  0  1  1  1  0  0  0  0  0  1  1  0  0  1  0  0  1  1  0  1  0  1  1  0  0  1  1  1  1  0  0  1  1  0  0  0  1  0  0  1  1  0  1  1  0  1  1  0  0  1  1  0  0  0  1  1  0  0  0  1  1  1  0  0  0  0  0  0   
 1  0  1  1  1  1  0  0  0  0  0  0  1  1  1  1  0  0  0  0  0  0  1  1  0  0  1  0  0  0  1  1  1  1  0  1  0  0  0  0  0  1  1  0  0  1  1  1  0  1  0  0  0  1  0  1  0  0  0  1  0  1  0  0  0  0  0  0  1  0  0  0  1  0  1  1  0   
 0  1  1  1  0  0  0  1  0  0  1  0  0  1  0  1  1  0  1  1  1  1  1  0  1  1  0  1  1  0  1  1  1  1  0  1  0  1  0  1  0  1  0  0  0  0  0  0  0  1  0  0  0  0  1  1  0  0  1  0  0  1  1  0  1  0  1  1  0  0  1  0  0  0  1  0  1   
 0  0  1  0  0  1  0  1  0  0  0  0  1  0  1  0  0  1  1  0  0  1  0  1  0  1  1  1  0  1  0  1  0  0  0  1  0  1  1  1  1  0  0  1  0  0  1  0  1  1  0  1  0  0  1  0  0  0  0  1  1  0  1  0  1  0  0  1  1  0  1  0  0  0  0  1  0   
 0  0  1  0  0  0  1  0  1  1  0  0  0  0  0  0  0  0  1  1  1  0  1  0  0  1  1  0  0  1  1  1  0  0  0  0  0  0  1  1  0  0  0  0  1  0  1  1  1  0  0  1  0  1  1  0  1  0  1  0  1  0  0  0  0  0  1  0  0  1  1  0  0  1  1  1  1   
 1  0  0  0  0  1  1  0  1  0  0  1  1  1  1  0  0  0  1  0  0  1  1  1  1  0  1  0  0  1  0  1  0  0  1  0  0  1  1  0  0  1  1  0  0  1  0  1  1  0  1  1  0  1  1  0  0  1  1  0  0  1  1  1  1  1  1  0  0  1  0  1  1  1  1  1  1   
 1  0  1  0  1  1  1  0  1  1  0  0  0  1  0  1  1  1  0  0  0  0  1  1  0  0  1  0  1  0  1  1  0  1  0  1  1  1  0  0  1  0  1  1  1  1  0  1  0  0  0  0  1  0  0  1  0  0  1  0  1  0  0  0  1  1  1  1  0  0  0  0  1  1  0  0  1   
 0  1  0  1  1  0  1  1  0  1  1  1  1  0  0  1  0  0  0  1  0  1  1  1  0  1  1  1  0  0  1  1  1  0  0  1  0  1  1  1  0  1  0  0  1  1  0  1  0  0  0  1  1  0  0  1  1  0  0  1  1  0  0  0  1  0  1  0  1  1  1  0  1  0  0  1  0   
 1  1  0  1  1  0  1  1  0  0  0  0  1  1  0  0  0  1  0  1  1  1  0  1  0  1  1  1  1  1  1  0  0  1  0  1  1  0  0  1  1  0  1  1  0  1  0  0  1  1  0  1  1  1  1  1  1  0  1  0  1  0  0  0  1  1  1  0  0  0  1  1  0  0  0  1  0   
 0  1  1  0  1  1  0  0  1  1  1  1  1  1  1  0  0  1  0  0  1  1  0  1  0  1  1  1  1  0  0  0  0  0  0  1  1  0  0  1  0  0  1  1  1  1  0  1  0  0  0  0  0  1  1  0  1  0  0  0  1  0  0  1  0  1  1  0  1  0  0  0  0  0  0  0  1   
 0  0  1  0  1  0  1  0  0  0  1  0  1  0  0  0  1  0  1  0  1  1  1  0  0  0  0  1  1  0  0  1  0  1  1  1  0  0  1  1  1  0  1  0  0  0  0  0  1  1  0  1  1  1  1  0  0  0  1  0  1  0  1  1  1  1  1  0  0  0  0  0  0  0  0  1  1   
 1  0  1  0  0  1  0  1  0  0  1  0  1  0  0  0  0  1  1  1  0  0  1  0  0  1  1  1  1  0  1  0  0  0  0  1  0  1  1  1  0  1  1  1  0  1  0  0  0  0  1  0  0  0  1  1  1  0  1  0  0  1  1  0  0  1  1  1  1  1  0  0  1  1  1  1  0   
 1  1  1  1  1  1  1  1  1  1  1  0  1  1  1  0  1  0  1  0  1  1  0  0  1  0  0  1  1  0  0  0  0  1  0  1  0  0  0  1  0  0  1  0  0  0  0  0  1  0  1  1  0  1  1  1  0  0  0  0  0  0  1  0  1  0  1  1  0  1  1  1  1  0  1  1  1   
 1  0  1  1  0  0  1  0  0  1  1  0  1  1  0  1  0  1  1  0  1  0  1  0  0  1  0  0  1  0  1  1  0  0  0  0  0  0  1  0  1  0  1  1  1  0  1  0  0  1  0  0  0  1  0  0  1  0  0  1  1  0  0  0  1  1  0  0  0  0  0  0  1  1  0  0  0   
 1  0  1  1  0  0  0  0  1  0  1  0  1  1  0  0  1  1  1  1  1  0  0  0  0  1  1  1  0  0  1  0  0  1  0  1  0  1  1  1  0  0  0  1  0  1  0  1  1  0  0  0  1  0  1  0  0  0  0  1  0  0  0  0  1  0  0  0  0  0  0  1  1  1  1  1  0   
 0  0  0  1  0  1  1  0  1  1  1  1  0  1  0  1  0  0  1  1  0  0  1  1  1  0  1  1  1  0  1  0  1  0  1  0  0  0  1  0  0  1  1  0  0  1  1  0  0  0  1  1  1  0  0  0  0  0  0  0  0  0  1  1  1  1  1  0  0  0  1  0  1  0  1  0  0   
 1  1  1  0  0  0  0  1  0  1  0  0  0  1  0  0  1  1  1  0  0  0  1  1  0  0  0  1  1  0  1  1  0  1  0  0  1  0  0  0  0  0  1  0  1  0  0  1  1  1  0  0  0  1  0  0  0  0  0  1  1  1  0  1  0  1  0  0  1  1  0  1  0  0  0  0  1   
 0  0  0  0  0  1  0  0  1  1  0  1  0  1  1  1  1  0  0  0  1  1  0  0  0  1  1  0  1  0  0  0  1  1  1  0  1  0  0  1  1  0  1  0  0  1  0  1  0  0  0  1  0  0  0  1  1  0  0  1  1  0  0  1  0  0  0  0  1  0  0  1  0  1  0  0  0   
 0  0  1  1  1  1  0  1  1  0  1  1  1  0  0  1  0  0  1  0  0  0  0  0  1  1  1  0  1  0  1  1  1  1  0  1  1  0  1  1  0  0  0  1  0  0  0  0  0  0  1  1  1  1  0  1  0  1  1  1  0  1  1  1  0  1  1  0  1  1  0  0  1  1  1  0  1   
 0  1  0  1  1  1  0  1  0  1  0  1  1  1  0  0  0  1  0  0  1  0  0  0  0  0  0  0  0  0  0  0  1  1  1  1  0  1  0  1  1  0  1  1  0  1  0  1  0  0  0  1  1  0  0  0  1  1  1  0  1  1  0  0  0  0  1  0  1  0  1  1  0  0  0  0  1   
 0  0  0  1  0  1  1  1  0  0  1  0  1  0  0  0  0  1  1  0  1  1  1  0  0  1  1  1  0  1  1  0  1  0  0  0  0  0  0  0  1  1  0  1  0  0  0  0  0  1  1  0  0  1  0  0  1  1  0  1  0  0  1  1  1  1  1  1  1  0  0  0  1  0  1  1  1   
 1  1  1  0  1  1  0  1  0  1  0  1  0  0  1  1  0  1  0  1  1  0  1  0  1  0  1  0  0  1  1  1  0  0  0  0  1  1  0  1  0  0  0  1  1  1  0  0  1  0  1  1  1  0  1  1  0  0  0  0  1  0  1  0  0  0  0  1  1  0  1  0  1  1  1  1  1   
 1  0  0  0  0  0  1  1  0  1  1  1  1  1  0  1  1  1  1  0  0  0  1  1  0  0  0  1  0  0  0  0  1  1  0  0  1  1  0  0  0  1  1  1  1  0  0  1  1  1  1  1  1  0  1  1  1  1  1  1  1  1  0  0  0  0  0  0  0  1  1  0  1  1  1  1  0   
 1  1  0  1  1  1  1  1  1  0  1  1  0  0  1  1  0  0  0  1  1  0  1  1  0  1  1  1  0  0  0  0  0  0  1  1  0  1  0  1  1  0  0  0  1  0  1  1  0  1  0  0  1  1  1  1  1  0  1  0  1  0  0  1  1  0  0  0  1  1  0  1  1  0  1  0  1   
 1  1  0  1  1  1  1  0  1  1  1  0  0  1  0  1  1  0  1  0  1  1  1  0  1  1  1  1  1  1  1  0  1  0  0  0  0  1  1  1  1  0  0  1  1  1  0  0  1  1  1  0  0  0  0  0  0  0  0  0  1  1  0  1  0  0  0  1  1  0  0  1  1  0  1  1  1   
 1  1  1  0  1  0  0  1  1  1  0  0  1  0  0  1  0  1  0  0  1  1  0  1  1  1  0  1  0  0  0  1  1  0  0  0  1  1  0  0  1  0  1  0  1  0  0  1  0  1  0  1  1  1  0  0  1  0  1  1  0  0  1  0  0  1  1  0  0  1  1  0  0  1  0  0  0   
 1  0  0  1  1  0  0  0  1  1  1  0  1  0  0  1  0  0  0  1  0  0  1  1  1  0  0  0  1  0  0  1  1  0  0  1  1  1  1  1  1  1  0  0  0  1  1  0  1  0  0  1  0  0  0  1  0  0  0  1  1  0  1  1  1  1  0  0  0  1  1  1  1  1  1  1  0   
 1  0  0  1  0  0  0  1  0  0  1  1  1  1  1  1  1  0  0  1  0  0  1  0  0  1  1  1  0  1  0  0  0  0  0  1  0  0  1  1  0  1  1  0  0  1  0  0  1  1  1  0  0  1  0  1  1  0  1  0  1  1  0  0  0  0  1  1  0  1  0  1  0  1  0  1  1   
 1  0  1  0  0  1  0  1  1  0  1  1  0  0  0  1  1  1  0  1  1  1  0  1  0  0  0  0  0  1  0  0  0  0  1  0  0  1  1  0  1  1  0  1  1  0  0  0  1  1  0  0  1  0  0  0  1  0  0  0  1  1  0  1  0  1  1  0  0  1  1  1  1  1  0  1  1   
 0  1  0  0  0  0  0  1  1  1  1  0  0  0  1  0  0  1  0  0  0  1  0  1  1  1  1  0  0  1  0  1  0  1  0  1  0  1  0  0  1  1  0  1  0  0  1  1  0  1  1  0  1  0  0  0  1  1  1  1  0  1  0  0  1  0  1  1  1  0  0  1  1  0  1  0  1   
 1  1  0  0  0  0  1  1  0  1  1  0  0  0  0  0  0  0  1  0  0  1  0  0  1  1  1  0  0  1  0  0  0  0  1  0  1  0  1  0  1  0  1  1  0  1  0  0  0  1  1  0  0  0  0  1  0  0  1  0  0  1  0  0  0  0  0  0  1  0  0  0  1  0  0  0  0   
 0  0  0  0  1  0  1  0  0  1  1  1  1  1  0  1  1  1  1  1  1  1  1  0  0  1  0  0  1  0  0  0  0  1  1  0  1  0  1  0  0  1  0  1  1  1  1  0  0  1  0  1  0  0  0  0  1  0  1  1  1  0  1  1  1  1  1  1  1  0  0  0  0  0  1  1  1   
 0  0  0  1  1  1  1  1  1  0  0  1  1  1  1  1  1  1  1  1  1  0  0  0  1  1  1  0  1  0  0  1  0  1  1  1  0  0  1  0  1  1  0  0  1  1  1  0  0  1  0  0  0  1  0  1  0  1  1  1  1  1  0  0  0  1  1  0  0  0  0  1  1  0  0  0  1   
 1  1  0  0  0  0  0  1  1  0  0  1  0  0  0  0  0  1  0  0  0  1  0  0  0  0  1  0  1  1  0  0  0  0  1  0  0  1  0  0  0  0  0  1  0  0  0  1  0  0  1  1  0  1  0  0  0  1  0  1  0  0  0  0  1  0  1  0  1  0  0  0  1  0  1  1  1   
 1  0  1  0  0  0  0  0  0  1  0  0  0  1  0  1  1  1  1  0  0  1  1  1  1  0  1  0  0  0  1  0  1  0  0  0  1  1  0  0  1  1  0  0  1  0  0  1  1  0  0  0  0  1  0  1  0  0  1  1  1  0  0  0  1  0  1  1  0  1  0  0  1  1  0  0  1   
 1  1  0  0  1  0  1  0  1  1  0  0  1  1  1  0  0  1  1  1  1  0  1  1  0  1  1  1  1  1  1  0  1  1  1  1  1  0  0  1  1  1  1  0  0  1  0  0  1  1  0  0  0  1  0  1  0  1  1  1  0  0  0  0  0  0  0  0  0  0  1  1  0  1  1  1  1   
 0  0  1  1  1  0  1  0  0  1  1  1  0  0  1  0  1  0  1  1  0  1  0  1  1  1  0  0  1  0  1  1  0  1  1  0  1  0  0  1  1  1  0  1  0  1  0  0  1  1  1  0  0  0  1  1  0  1  1  1  1  0  0  1  0  1  0  1  1  0  1  1  0  0  1  0  1   
 1  1  1  1  1  1  0  1  1  0  1  0  0  0  0  1  1  0  1  0  0  0  0  1  1  1  1  0  1  1  0  0  0  1  0  0  1  0  0  1  0  1  1  1  0  1  1  0  0  1  1  1  1  1  1  1  0  1  0  1  1  0  1  1  0  1  1  1  1  1  0  1  0  1  1  0  1   
 0  0  0  1  0  0  0  0  0  0  0  1  1  1  0  1  1  1  1  1  0  0  1  0  0  0  1  1  1  1  0  1  0  0  1  1  1  0  0  0  0  1  1  0  0  1  1  0  0  1  0  1  1  1  1  0  0  1  1  1  0  1  0  0  0  1  0  0  0  0  1  1  1  1  0  0  0   
 1  0  0  1  0  0  0  0  1  1  0  1  1  1  1  0  1  0  1  1  0  1  0  1  1  1  0  0  0  0  0  1  0  1  1  0  0  0  1  0  0  1  0  1  1  1  1  0  0  0  1  0  0  0  0  0  0  1  0  1  0  0  0  0  0  0  1  0  1  0  1  1  0  0  0  1  1   
 0  1  1  0  1  1  0  1  1  1  1  1  1  0  1  1  0  0  1  0  1  0  1  0  1  1  0  1  0  1  1  0  1  1  1  0  0  0  0  1  1  1  0  0  1  0  0  0  0  0  0  1  0  1  0  0  1  0  0  1  1  0  0  0  0  0  1  0  0  1  1  0  1  0  0  0  1   
 1  0  1  0  0  1  1  0  1  1  1  1  0  0  0  0  1  0  1  1  1  1  0  0  1  1  0  0  0  0  0  1  1  0  0  1  1  0  1  0  0  1  1  0  1  0  1  0  0  0  1  1  0  1  0  1  0  0  1  1  1  1  0  1  1  1  1  1  1  0  0  0  1  1  0  0  1   
 1  1  1  1  0  1  1  1  0  0  1  1  0  1  0  0  0  0  1  0  1  1  1  0  0  0  1  1  1  1  0  1  1  1  1  1  0  1  0  1  0  0  1  0  1  0  0  0  1  1  0  1  1  1  1  1  0  1  1  1  0  1  1  1  1  1  0  0  0  1  0  1  0  0  1  0  0   
 0  1  1  0  0  0  1  0  1  0  1  0  0  1  1  0  1  0  1  1  0  1  1  1  1  1  1  0  0  1  1  1  1  1  1  1  1  0  1  1  0  1  1  0  0  1  1  0  1  0  0  1  0  0  0  1  0  0  1  1  0  0  1  0  1  1  0  0  0  1  0  1  1  0  1  0  0   
 0  1  1  0  1  0  0  1  0  0  0  0  0  1  1  1  0  0  0  0  0  1  1  1  1  0  0  1  1  0  1  1  0  1  1  0  0  1  1  1  0  1  1  1  1  1  1  1  0  0  1  0  0  0  1  0  0  1  1  0  0  0  1  1  1  1  1  1  1  0  0  1  0  1  1  0  1   
 0  1  0  1  0  0  0  1  1  0  0  0  1  0  0  0  1  0  0  1  1  1  0  1  0  1  1  0  0  0  0  0  0  0  0  0  1  1  1  0  0  0  1  1  0  0  1  0  1  1  1  1  1  0  0  0  0  0  1  0  1  0  0  1  0  1  0  1  1  0  1  0  0  0  0  1  0   
 1  0  1  1  1  0  0  1  0  0  1  0  0  1  1  0  0  1  0  1  0  0  0  1  0  1  0  1  1  1  1  0  0  1  0  1  1  0  0  0  0  0  0  1  1  1  0  1  0  0  1  1  1  0  1  1  0  1  1  0  0  0  1  0  1  0  1  0  0  0  0  1  1  0  1  0  0   
 0  1  0  0  0  0  0  1  0  1  0  1  1  1  1  0  1  0  1  1  0  0  1  0  0  0  0  0  0  0  1  0  1  1  1  0  1  1  0  1  1  1  0  1  1  1  0  0  0  0  0  0  0  1  0  0  0  0  1  0  0  0  1  1  1  0  0  1  1  1  1  1  0  1  1  0  1   
 1  0  1  0  1  0  0  0  1  0  0  0  1  0  1  1  0  0  0  1  0  1  0  0  0  1  0  1  1  0  1  0  1  1  0  1  1  0  1  1  1  1  1  1  1  0  0  1  1  0  1  1  1  1  0  0  1  1  0  0  1  1  0  0  1  1  1  1  0  0  0  1  0  0  1  0  0   
 0  0  0  1  1  0  1  0  0  0  1  0  1  1  0  1  1  0  0  1  0  1  0  0  1  0  1  0  1  0  1  1  0  1  1  1  0  0  0  1  1  1  0  1  0  1  0  1  0  1  0  1  1  1  0  1  1  0  0  0  0  1  1  1  0  0  1  0  1  0  1  0  1  1  0  0  0   
 0  0  1  0  0  1  0  0  0  0  1  1  1  0  1  1  0  0  1  1  1  0  1  0  0  1  1  0  1  1  0  1  0  0  0  0  1  0  0  1  0  1  1  0  1  1  0  1  1  1  0  1  0  0  1  1  1  0  0  1  0  1  0  0  0  0  1  1  0  0  0  1  1  0  0  1  0   
 0  0  0  1  1  0  1  1  0  1  1  0  0  1  1  0  1  0  1  1  0  0  0  0  0  0  0  1  0  1  0  1  1  1  1  0  0  0  1  0  1  1  1  0  1  0  0  0  0  0  0  0  1  0  1  0  1  1  1  0  1  1  0  1  1  0  1  0  0  1  0  1  1  1  1  1  1   
 0  1  1  1  0  1  0  0  1  1  0  0  1  1  0  0  0  0  1  0  1  0  0  0  0  1  1  1  0  1  0  0  0  1  1  1  0  1  0  0  1  0  0  1  1  0  1  0  1  0  1  0  0  0  1  1  1  1  1  0  0  1  0  1  1  0  0  0  0  0  0  0  1  1  1  0  1   
 0  0  1  0  0  1  0  0  1  0  1  0  0  1  0  1  1  1  1  0  0  0  1  0  1  0  0  0  0  1  0  0  1  0  1  0  1  0  1  0  0  0  1  1  0  0  0  1  1  0  0  0  1  1  0  1  0  0  0  1  0  0  0  1  1  1  0  0  1  0  1  1  1  0  0  0  0   
 0  1  0  0  1  0  1  1  0  0  1  0  1  1  1  0  0  0  0  1  1  1  1  0  1  0  0  1  1  1  0  0  1  0  1  1  1  1  1  0  0  1  0  0  0  1  1  1  1  1  1  0  1  1  0  0  1  1  0  0  0  0  1  1  1  1  0  0  0  0  0  0  0  1  0  1  0   
 0  0  1  0  1  1  1  1  0  1  1  1  1  1  0  1  1  1  0  1  1  1  0  0  1  0  1  1  0  1  1  1  1  0  1  1  1  0  0  1  1  0  1  0  0  1  0  1  1  0  1  1  0  0  1  1  0  0  0  1  0  1  0  1  0  0  0  0  0  0  0  1  1  1  0  1  1   
 0  1  1  0  1  0  0  1  0  0  1  0  1  0  1  1  1  0  0  1  1  1  0  0  1  1  0  1  1  1  0  1  0  0  1  1  1  0  1  0  1  0  0  1  1  1  0  1  0  1  0  0  1  0  0  1  1  0  1  0  0  1  1  0  0  1  1  0  1  0  1  0  1  0  1  0  0   
 0  0  0  0  0  1  0  0  0  1  0  0  0  0  1  0  1  1  0  1  0  0  0  1  0  0  1  0  1  1  0  0  0  1  1  0  1  0  0  1  1  0  1  1  1  1  1  1  1  0  0  1  1  0  0  1  1  1  0  0  0  1  0  0  1  1  0  1  1  0  1  0  0  0  0  0  0   
 0  0  0  0  1  0  1  1  1  1  1  0  0  0  0  1  0  1  0  1  0  1  1  1  0  1  1  1  0  0  0  1  1  0  1  0  0  0  1  1  0  0  1  0  1  0  0  0  0  1  1  1  0  1  1  0  1  1  0  0  1  1  0  0  0  0  0  0  1  0  1  0  1  1  0  1  0   
 0  1  0  1  0  1  0  1  1  1  0  1  1  1  0  0  0  0  1  0  1  1  0  1  0  1  0  0  0  0  1  0  1  1  0  0  1  1  1  1  1  0  1  0  1  0  1  1  0  1  0  1  1  0  1  1  0  1  0  0  0  0  0  0  0  1  0  1  0  0  1  0  1  1  0  0  1   
 1  1  0  0  0  0  0  1  1  0  1  0  0  1  1  1  0  0  0  0  1  1  0  0  1  1  0  1  0  0  0  1  1  0  1  1  0  0  1  1  1  1  1  1  1  0  0  1  0  1  0  0  1  1  0  0  0  1  0  0  1  0  1  1  0  0  1  1  1  1  0  1  0  1  0  1  1   
 0  1  0  0  0  0  0  1  0  0  0  0  1  1  0  0  0  1  1  1  0  1  0  1  1  0  1  1  0  1  0  0  0  1  0  0  1  1  1  0  0  0  1  1  1  1  1  1  0  0  0  0  0  1  0  1  0  1  1  0  0  0  0  0  0  1  1  0  1  0  0  1  1  0  0  1  1   
 0  1  0  0  1  0  1  1  0  0  0  1  0  0  0  0  1  0  1  0  0  1  1  0  0  1  1  1  0  0  1  0  0  0  0  0  1  0  1  1  0  1  0  1  1  1  0  0  0  0  0  0  0  0  1  1  0  0  1  0  1  0  1  0  0  1  1  1  0  0  0  0  0  0  1  1  1   
 0  1  1  0  1  0  0  1  0  1  1  0  1  1  0  1  0  0  1  1  1  0  0  1  1  0  1  0  0  1  1  1  0  0  1  0  1  0  1  0  1  0  1  0  1  1  0  1  0  0  0  1  0  0  1  0  1  0  0  0  1  0  0  1  0  0  1  1  1  1  0  1  1  1  0  1  1   
 0  0  1  1  1  1  1  1  0  0  1  1  1  0  1  0  0  0  0  0  1  1  1  1  1  0  0  0  1  0  0  0  0  0  1  1  0  0  0  1  0  1  1  1  1  0  0  0  1  1  1  1  0  0  0  0  0  0  1  1  0  0  1  1  1  1  0  1  1  1  0  1  0  0  0  0  0   
 1  0  1  1  1  1  1  0  0  0  1  1  0  1  1  0  1  1  1  1  1  0  0  0  1  0  1  1  1  1  0  1  0  1  1  1  1  1  1  0  0  1  1  0  0  1  0  1  0  0  0  1  1  1  1  0  0  1  1  0  1  1  1  1  0  0  1  0  0  1  1  0  0  1  0  0  0   
 1  1  0  1  0  1  1  1  0  0  0  1  1  1  0  1  1  0  0  1  0  1  0  1  0  0  1  1  0  0  0  0  0  1  1  1  1  1  0  1  1  1  0  1  0  0  1  0  1  1  0  0  0  0  1  1  1  0  0  0  1  1  1  0  1  1  1  1  0  1  0  0  1  0  0  0  0   
 0  1  1  0  0  1  1  0  0  1  1  1  0  1  0  1  0  1  0  0  0  1  1  1  0  0  1  1  1  0  0  0  1  0  1  0  1  1  0  1  1  0  0  1  0  0  1  0  0  0  0  0  1  0  0  1  1  0  1  1  1  1  0  1  1  1  1  1  0  1  0  0  1  1  0  0  0   
 0  0  1  1  0  0  0  1  1  0  0  1  1  1  1  0  0  1  0  0  0  0  1  1  1  0  1  1  1  0  0  0  1  0  1  0  0  1  1  1  1  0  0  0  1  1  0  0  1  0  0  0  0  0  0  1  1  1  1  1  1  1  0  1  1  0  0  0  0  1  1  0  0  1  0  1  0   
 1  0  0  0  1  1  0  0  0  1  0  1  0  1  1  1  0  1  1  0  1  1  1  0  0  0  0  1  1  1  1  1  0  0  0  0  1  0  0  0  1  1  1  1  1  0  0  0  1  1  1  0  1  0  0  1  1  1  0  0  1  0  0  0  0  1  0  1  1  1  1  0  0  1  0  0  1   
 1  1  0  1  1  0  1  0  0  0  0  1  1  1  0  0  0  0  1  0  0  0  0  0  1  1  1  0  1  1  1  1  1  0  1  1  0  1  0  1  0  1  0  1  0  1  1  0  1  1  1  1  0  0  0  1  1  0  1  0  0  0  1  0  1  0  1  0  1  1  0  0  1  0  1  0  1   
 0  0  1  1  1  0  1  1  1  0  0  0  0  1  0  0  0  1  1  1  1  0  0  0  1  1  0  0  0  1  1  0  1  0  1  1  1  1  1  0  1  1  0  0  1  1  0  1  1  0  1  1  0  0  0  0  0  0  0  1  1  0  1  1  1  0  1  1  1  0  1  1  1  0  1  0  0   
 0  0  1  0  1  1  1  1  1  1  0  1  0  1  0  0  1  0  1  0  1  0  1  0  0  0  0  0  0  0  0  0  1  1  1  1  0  0  1  0  0  0  1  1  1  0  1  0  0  1  1  0  0  0  0  0  0  0  1  1  0  1  1  0  0  1  0  1  1  1  1  1  0  0  1  0  1   
 1  1  1  1  1  1  1  0  1  1  1  0  1  0  1  1  1  0  1  1  1  0  1  1  1  0  0  1  1  0  0  0  1  1  1  1  0  0  0  1  1  1  1  1  0  0  1  1  0  1  0  1  0  1  1  0  0  0  1  0  0  1  0  1  1  1  0  0  0  0  1  0  1  1  0  1  1   
 1  0  1  1  1  0  0  0  1  1  1  1  0  1  1  1  0  1  0  0  1  1  1  0  0  1  1  1  0  0  1  0  1  0  0  1  0  1  0  1  1  0  1  0  1  0  1  1  0  1  1  1  0  0  0  1  0  1  0  0  1  1  0  0  1  1  1  0  1  1  1  1  0  0  0  0  0   
 1  0  0  1  0  0  1  0  0  1  0  1  1  0  0  0  0  0  1  0  0  0  1  1  1  0  1  0  0  1  1  1  0  1  1  1  1  0  0  1  1  1  1  1  1  1  0  0  0  0  0  0  1  1  1  1  0  1  1  1  1  1  1  1  0  0  0  0  1  1  0  1  1  0  0  1  0   
 0  1  0  0  0  0  1  0  0  1  0  1  1  1  0  0  0  1  1  1  0  0  0  0  0  1  0  0  1  0  0  0  0  0  1  1  1  1  1  0  0  0  1  0  1  0  1  1  0  1  0  0  0  1  1  0  0  0  1  0  0  0  0  0  1  1  1  1  1  1  0  0  1  0  0  0  0   
 0  0  1  1  1  0  1  0  0  1  1  1  1  0  0  0  0  1  1  1  1  0  0  0  0  0  1  1  0  1  1  1  0  0  0  1  0  1  0  0  0  1  1  0  0  0  0  0  1  0  1  1  1  0  1  1  1  1  1  1  0  0  1  0  1  1  1  0  1  1  1  1  0  0  1  1  0   
 0  0  0  0  1  0  1  0  1  0  1  1  1  1  1  1  1  1  0  0  0  0  0  0  0  0  0  0  0  1  1  0  0  0  1  0  0  0  0  0  0  0  1  1  1  0  1  0  1  1  1  0  0  0  1  0  0  1  0  1  0  1  0  1  0  0  0  0  1  0  0  0  1  0  1  0  0   
 1  1  1  1  1  0  1  0  0  1  0  0  0  0  0  0  0  0  0  1  1  1  0  0  1  0  0  0  1  0  1  0  0  0  1  0  0  1  0  0  0  0  1  1  0  1  0  1  1  1  1  0  1  1  0  1  0  0  0  1  0  1  0  1  1  0  1  1  1  1  1  0  0  1  0  1  0   
 0  0  1  1  1  1  0  0  0  0  0  1  1  0  1  1  0  1  0  1  0  1  0  1  1  1  1  0  1  0  1  1  0  0  0  1  0  0  0  1  0  1  1  1  0  0  1  0  0  0  1  0  0  0  1  1  1  0  0  1  0  0  1  1  1  0  1  0  1  0  0  1  1  0  1  0  1   
 0  0  1  0  1  1  1  1  0  1  0  0  1  0  1  1  1  1  0  1  1  0  0  1  0  0  1  1  0  0  0  1  0  0  1  0  1  1  0  0  1  0  0  0  1  1  0  1  0  1  1  0  0  0  0  0  1  0  1  0  0  0  0  1  0  0  1  1  0  1  1  1  0  1  1  0  1   
 1  1  0  1  0  0  0  0  0  1  1  1  0  0  0  1  1  0  0  0  1  0  0  1  1  1  1  1  1  0  1  0  1  1  0  1  1  1  1  0  0  0  1  0  1  1  0  0  0  1  0  1  0  1  0  1  0  1  0  0  0  1  1  0  1  1  1  1  1  1  1  0  1  0  0  0  1   
 1  1  0  0  0  0  0  1  0  0  0  1  0  1  0  1  1  1  0  0  0  0  0  1  1  1  1  1  0  1  0  1  0  0  1  0  0  1  1  0  0  0  0  0  1  0  1  0  1  0  0  1  0  1  1  1  0  1  1  0  1  1  1  0  1  0  1  1  1  1  0  0  1  1  1  1  0   
 0  0  0  1  1  1  0  0  0  1  1  1  0  0  1  0  1  0  1  0  0  0  1  1  1  1  1  1  1  0  0  1  0  0  1  1  1  0  1  0  0  1  0  1  1  1  1  0  1  1  0  0  0  1  0  1  1  0  0  0  0  1  1  1  1  1  0  0  1  1  1  1  1  1  1  1  0   
 1  0  1  1  0  0  1  0  1  1  0  1  1  0  1  0  1  1  0  0  1  1  1  1  1  0  1  0  0  1  0  0  1  0  0  0  0  0  0  0  0  1  1  1  0  1  1  0  1  0  1  0  0  0  1  1  0  0  0  0  0  0  0  0  1  0  1  1  0  0  1  1  1  1  1  1  1   
 0  0  0  1  1  0  0  0  1  1  0  0  1  0  1  1  1  1  1  1  0  0  1  0  1  1  1  1  0  1  1  0  1  1  0  0  0  0  0  1  1  1  0  1  1  0  1  0  0  1  0  1  0  1  0  1  0  1  0  1  1  0  0  1  1  1  1  0  0  1  0  0  1  1  1  1  0   
 1  0  0  1  1  0  0  0  1  1  1  1  1  1  1  1  1  1  1  0  0  1  1  1  1  1  1  1  0  1  1  0  0  0  1  0  1  1  1  1  1  0  0  1  1  1  0  1  0  1  1  1  0  0  1  1  1  0  1  1  0  1  1  1  1  1  0  0  0  1  0  0  0  0  0  0  0   
 1  1  1  0  1  1  1  0  1  0  0  0  1  0  1  1  0  0  1  0  1  1  0  0  1  1  0  0  0  0  0  1  1  1  0  1  1  0  1  0  1  0  1  0  0  0  0  0  1  1  0  1  0  1  1  1  1  1  1  1  0  1  1  0  1  0  0  0  0  0  0  0  0  0  0  1  1   
 0  1  0  0  1  0  1  1  1  1  0  0  1  1  0  1  1  0  0  0  0  0  1  0  1  0  1  0  1  1  0  0  0  1  0  1  0  0  0  0  1  1  0  0  1  0  0  0  0  1  1  1  0  0  1  1  0  0  0  1  1  0  1  1  1  0  1  1  0  0  0  0  0  1  1  1  1   
 0  1  0  1  1  1  0  0  1  1  0  0  1  0  1  1  1  0  1  0  1  1  1  0  0  0  1  1  1  1  1  1  0  1  1  1  0  0  1  0  1  0  0  0  1  1  1  1  1  0  0  0  1  0  0  0  1  0  0  1  1  1  0  0  0  1  0  1  0  0  0  1  0  1  0  1  1   
 0  0  1  0  1  0  0  0  0  0  0  1  1  0  1  1  0  1  0  0  0  0  1  0  0  0  0  0  1  0  1  0  0  0  1  0  0  1  0  0  0  0  0  0  1  1  1  0  0  1  1  0  0  0  0  0  0  1  1  0  1  1  0  1  0  1  0  0  1  0  0  1  1  1  0  1  1   
 0  1  1  1  1  0  0  1  1  0  0  1  0  1  1  0  0  1  1  1  0  0  0  0  0  1  0  0  1  1  0  1  0  0  0  1  0  1  0  1  1  1  0  0  0  1  0  1  1  0  1  0  1  0  0  1  0  1  1  1  1  0  0  0  1  1  0  0  0  0  0  1  0  0  1  0  1   
 0  0  0  0  0  0  0  1  1  1  1  0  1  1  0  1  0  0  1  1  1  1  1  0  1  1  1  1  1  1  1  1  0  1  0  0  0  0  0  0  0  1  0  1  0  1  0  0  0  0  0  0  1  1  1  0  0  1  1  1  0  0  1  1  0  1  1  1  0  1  0  0  1  1  1  1  0   
 1  0  0  1  0  1  0  0  0  0  1  0  1  1  0  0  0  1  0  0  1  1  1  1  1  0  1  1  0  1  1  1  0  0  0  1  1  0  1  0  1  0  1  1  0  0  1  1  1  0  0  0  0  1  1  0  0  1  1  1  0  1  0  1  1  0  1  1  0  0  1  1  0  0  0  1  1   
 1  1  1  0  0  1  0  1  0  1  0  1  0  1  0  0  1  1  0  0  0  0  0  0  1  0  0  0  1  1  1  0  0  1  0  0  1  1  1  1  1  1  1  0  0  1  1  0  0  1  1  0  1  0  1  0  0  0  1  1  0  0  1  0  1  0  0  1  1  0  1  1  1  1  0  1  0   
 0  1  0  1  0  1  0  0  0  1  0  1  1  1  1  0  0  0  0  1  1  1  1  0  0  1  0  0  0  1  1  1  0  0  0  0  0  0  0  0  1  1  1  0  1  0  1  0  0  0  0  1  1  0  0  1  0  1  0  1  1  0  1  0  1  0  0  1  1  0  1  1  0  1  0  0  0   
 1  0  1  0  0  0  1  1  1  1  0  0  0  1  1  0  1  0  1  1  0  0  0  0  1  1  0  1  1  1  1  0  1  0  0  1  1  0  0  1  0  0  1  0  0  1  1  1  0  1  0  1  0  0  0  1  1  0  0  0  0  0  1  0  1  1  1  0  1  0  0  0  0  1  0  0  1   
 1  1  0  1  1  1  0  0  1  0  1  1  1  1  0  0  0  1  1  0  1  0  1  1  1  0  1  0  0  1  0  1  1  0  0  0  1  1  0  0  1  0  0  1  0  0  1  1  1  0  1  0  0  1  0  0  1  0  0  1  0  0  1  0  1  1  0  0  1  1  0  1  0  1  1  1  1   
 0  0  1  0  0  1  0  1  1  0  0  0  0  1  0  1  1  0  1  0  0  0  0  1  1  1  1  1  1  1  0  1  0  0  1  1  0  1  0  1  1  0  0  0  0  0  0  1  1  1  0  0  1  0  0  1  1  0  0  1  1  0  0  0  1  0  0  0  0  1  0  1  1  0  1  0  0   
 0  1  1  1  0  1  1  0  0  1  0  1  0  0  0  1  1  0  1  0  1  0  1  0  1  1  1  0  1  0  1  0  1  0  0  1  1  1  0  1  0  0  1  0  1  1  1  1  0  0  1  0  0  0  0  1  0  0  1  0  0  0  1  1  1  1  0  1  0  1  1  1  1  0  1  0  1   
 0  0  0  0  1  1  1  0  0  0  1  1  0  0  1  0  1  0  1  0  1  0  1  1  0  0  0  0  1  0  1  0  0  1  0  1  1  1  1  1  0  1  0  0  0  0  1  1  0  0  0  0  0  1  1  1  0  1  1  0  0  0  0  1  1  0  0  0  0  0  0  0  0  1  1  1  1   
 0  1  0  0  0  0  0  1  0  1  1  1  1  1  0  0  0  1  0  0  1  0  0  1  0  0  0  1  1  0  1  0  1  0  1  0  0  1  0  0  0  0  1  0  0  1  1  0  0  1  1  0  1  1  1  1  0  1  1  0  0  0  0  0  1  1  1  1  1  0  1  0  1  0  1  1  0   
 1  1  0  1  1  1  0  1  1  0  1  1  0  1  1  1  1  1  0  1  1  1  0  1  1  0  1  1  0  0  0  1  1  1  1  1  1  1  1  1  1  0  1  0  0  1  1  1  0  0  0  1  1  0  1  1  1  1  1  0  0  0  0  0  0  0  0  0  0  0  1  1  1  0  0  1  1   
 1  1  0  1  1  0  0  1  1  0  1  1  1  1  0  0  0  1  0  0  1  0  0  1  0  1  0  1  0  0  0  1  1  1  1  1  1  0  0  1  0  1  0  1  0  1  0  1  1  0  0  1  1  1  0  1  0  1  0  0  1  0  0  1  1  1  1  1  1  0  1  0  1  1  0  0  0   
 1  1  1  1  1  1  1  0  0  0  0  1  0  1  1  1  1  0  1  1  1  0  0  1  1  1  1  0  1  1  0  1  1  0  0  0  0  1  1  1  0  0  0  1  1  0  0  1  0  1  0  1  1  0  1  1  1  0  1  0  1  1  0  0  1  1  1  0  1  0  1  0  0  1  1  0  1   
 0  1  0  0  0  0  1  0  0  1  0  0  0  0  0  0  0  0  0  1  1  1  1  0  0  1  1  0  0  0  1  0  0  1  1  0  1  0  1  1  0  0  1  1  1  0  0  1  0  0  0  0  1  1  1  0  1  1  1  0  0  0  1  0  1  0  0  0  1  0  0  0  0  0  1  0  1   
 0  0  0  0  1  1  0  1  0  1  0  1  0  0  1  0  1  1  0  1  1  0  1  0  0  0  1  1  0  1  0  0  0  1  1  1  0  1  0  1  0  1  0  0  1  0  1  1  0  0  1  0  0  0  1  0  1  0  0  0  1  1  1  0  0  0  1  1  0  1  1  0  1  1  1  0  1   
 0  0  0  1  1  1  1  0  0  1  1  0  0  0  0  0  0  1  1  1  0  1  1  1  0  0  0  1  1  0  1  0  0  1  0  1  0  1  0  0  1  1  1  0  1  0  1  0  1  1  0  1  0  1  1  0  1  1  1  1  1  0  1  1  1  1  0  1  0  0  0  0  0  0  1  0  0   
 0  1  1  1  0  1  1  0  1  1  0  0  1  0  1  1  1  1  1  0  1  1  1  1  1  0  1  0  1  1  0  1  0  1  0  0  0  1  0  0  1  0  0  1  1  1  0  0  0  0  0  0  0  1  1  0  1  0  1  1  0  0  0  0  1  1  0  1  0  1  1  0  0  0  1  1  1   
 1  1  1  1  1  0  1  0  0  0  0  0  0  1  1  1  1  1  0  1  0  0  0  0  1  0  0  0  1  1  0  1  0  0  1  0  0  1  1  1  0  1  1  1  1  0  0  1  0  0  1  0  1  0  1  1  0  0  0  1  1  1  1  1  0  0  1  0  1  1  0  0  1  0  0  0  1   
 0  0  0  0  1  0  0  0  0  0  0  0  0  1  0  0  0  0  0  0  0  0  1  1  1  1  1  1  1  0  0  0  1  1  0  0  1  0  1  1  0  1  0  0  0  1  0  0  1  0  1  1  1  1  0  0  0  0  0  1  0  0  1  1  1  1  1  1  1  1  0  0  0  0  0  0  1   
 0  1  0  0  0  0  1  1  1  0  0  0  1  0  1  0  0  0  1  0  1  0  1  1  1  1  1  1  1  1  1  0  0  0  0  0  0  0  1  0  0  0  1  1  1  0  1  1  1  1  0  0  1  1  1  1  0  1  0  1  0  0  0  0  1  1  0  0  0  1  0  0  1  0  1  0  0   
 1  0  1  0  1  0  1  0  0  1  0  1  1  1  0  0  1  0  1  0  1  1  1  0  1  0  1  1  1  1  0  0  0  1  0  0  1  1  1  0  1  0  0  0  0  1  1  0  1  1  1  1  0  1  1  1  1  0  0  0  1  0  0  1  1  0  0  0  0  0  0  1  1  1  0  0  1   
 1  0  1  0  1  0  0  0  0  1  1  0  1  0  1  0  1  0  1  1  0  0  0  1  0  0  0  0  0  1  1  1  0  1  0  1  0  0  0  1  0  0  0  1  0  1  0  1  1  1  1  0  1  1  0  0  1  0  1  0  1  0  1  1  0  1  0  1  0  0  1  0  1  1  0  1  0   
 0  1  0  1  0  0  1  0  1  1  0  1  1  0  0  0  1  0  0  0  0  0  0  0  1  1  0  0  1  0  1  1  1  1  1  1  0  0  0  0  0  1  1  1  1  0  1  1  0  0  1  1  1  1  1  0  1  0  0  0  0  0  1  1  1  0  0  0  1  0  0  1  0  1  0  1  0   
 1  1  1  0  0  0  0  0  0  1  1  1  0  1  1  1  1  0  1  1  1  0  1  1  1  0  0  0  0  1  0  0  0  1  1  0  1  0  1  0  0  0  1  0  0  1  1  0  0  0  1  0  1  0  0  1  0  0  0  0  0  0  1  0  1  0  0  0  1  1  1  0  0  0  1  1  1   
 1  0  0  1  1  0  0  1  0  0  1  0  1  0  0  1  0  1  0  0  0  1  0  0  1  1  1  0  0  1  1  0  0  0  0  0  0  0  1  1  1  1  0  1  0  1  1  1  1  0  1  0  1  1  1  0  0  0  1  1  0  1  1  1  1  0  1  1  0  1  1  0  0  1  1  1  1   
 1  1  0  1  1  1  1  0  1  1  1  1  0  0  0  1  0  1  1  1  0  1  0  0  1  1  1  0  1  1  0  0  1  0  1  1  0  0  0  1  1  0  1  0  0  0  1  0  0  1  0  0  1  1  1  1  1  0  1  1  0  0  1  1  1  0  1  0  0  1  0  1  1  1  1  0  1   
 0  0  0  1  0  1  1  0  1  0  1  1  0  1  1  0  1  0  0  1  0  0  1  1  1  0  0  0  0  1  1  0  1  1  1  0  0  1  0  1  0  0  0  0  1  0  1  0  0  1  0  0  1  1  1  1  1  0  0  0  1  0  0  1  0  0  0  0  1  0  0  0  0  0  0  0  0   
 0  0  1  1  0  0  1  0  1  1  1  1  1  1  1  0  1  1  0  0  1  0  0  0  1  1  0  0  1  0  0  0  1  0  1  0  0  0  1  0  0  0  1  0  1  0  0  0  1  1  1  0  0  1  0  1  1  1  0  0  0  1  1  1  0  0  1  1  0  1  0  1  0  0  0  0  0   
 1  0  0  0  1  1  1  1  1  1  0  1  1  0  1  0  1  1  1  0  1  0  1  0  1  0  0  0  0  0  0  1  0  0  0  1  1  1  0  0  0  0  1  0  1  0  0  0  1  0  0  0  1  1  0  0  1  0  1  1  0  1  0  1  0  0  0  1  0  0  0  0  0  1  0  0  1   
 1  1  0  1  1  0  0  0  1  1  1  1  0  0  1  0  1  0  0  1  1  1  1  0  0  0  1  1  1  0  1  1  1  0  1  0  1  0  1  1  0  0  1  0  1  1  0  1  1  1  1  0  1  1  1  0  0  1  1  0  0  1  1  1  1  0  0  1  1  1  1  0  1  1  1  1  1   
 0  1  1  1  0  1  1  0  1  1  1  0  0  0  0  0  1  1  0  0  1  0  1  1  1  0  1  0  0  1  0  1  1  0  1  1  1  0  0  1  1  0  0  0  0  0  0  1  0  1  1  0  1  0  1  0  0  0  1  0  0  0  1  1  0  0  0  0  0  1  0  1  0  0  0  0  0   
 1  1  0  1  0  0  0  1  1  0  0  0  1  0  1  0  0  0  0  0  1  1  0  0  1  0  1  0  1  1  1  1  0  1  1  0  0  1  0  1  1  1  1  1  0  1  1  0  1  0  0  0  0  1  1  0  0  1  1  0  0  1  0  0  0  0  1  1  0  0  1  0  0  1  0  1  1   
 0  0  1  0  0  1  1  1  1  1  1  0  1  0  0  1  1  1  1  0  1  0  0  1  1  0  0  1  1  0  1  1  1  0  0  0  0  0  1  1  1  0  1  0  0  0  0  1  1  0  0  1  0  1  0  0  1  1  0  0  0  1  1  0  0  1  1  1  0  0  1  0  0  1  1  1  1   
 1  1  1  0  0  1  0  1  1  0  0  1  1  0  0  1  0  0  0  0  0  0  0  0  1  0  1  1  0  0  0  0  1  0  1  0  0  0  0  1  1  0  1  0  1  0  1  1  0  0  0  1  0  1  0  0  0  0  0  1  0  1  1  1  0  0  0  1  1  1  1  1  1  1  1  0  1   
 1  0  1  1  0  1  1  0  1  0  0  1  1  1  0  1  0  0  1  0  0  1  1  0  0  1  1  0  1  1  0  0  0  1  0  0  0  1  0  1  0  0  1  0  0  1  1  1  1  0  0  1  0  1  1  1  1  0  1  0  1  1  0  1  0  0  1  1  0  0  0  1  1  1  1  1  1   
 1  0  0  0  1  1  0  0  1  0  0  1  0  0  1  0  0  1  0  0  0  0  1  1  1  0  0  1  0  1  1  1  0  0  0  0  0  0  1  0  1  0  1  1  0  0  0  0  0  0  0  1  0  1  1  0  1  1  1  1  0  1  1  0  1  1  1  0  1  0  0  1  0  1  1  1  1   
 1  1  0  1  1  1  1  1  1  1  1  0  0  0  1  1  1  1  0  0  0  1  0  0  0  1  1  0  0  1  1  0  1  0  1  0  1  0  0  1  0  0  0  0  1  1  1  0  0  0  0  0  1  1  1  0  1  1  0  0  0  1  1  1  1  1  0  1  1  0  0  1  0  1  1  1  1   
 0  0  1  1  1  0  0  1  0  1  0  0  0  1  1  0  0  1  0  1  0  1  0  1  1  1  1  0  0  1  0  1  0  1  0  1  0  1  0  1  0  1  0  1  1  1  0  0  1  0  0  1  0  0  0  0  0  0  0  1  0  1  0  0  1  0  0  0  1  1  0  0  0  0  0  0  0   
 1  1  0  1  1  0  1  1  0  0  1  1  1  1  1  1  1  1  1  0  0  0  0  0  1  1  0  0  1  1  0  0  0  0  0  1  0  0  1  1  0  0  0  1  1  0  1  0  1  1  1  0  1  1  1  0  0  1  0  0  1  0  0  0  1  0  1  1  1  1  1  1  1  1  1  0  1   
 1  0  0  0  1  1  1  1  1  1  1  1  0  1  1  1  1  1  1  1  0  1  0  0  1  1  0  1  0  0  1  1  0  1  0  1  0  1  1  1  1  0  0  0  0  1  0  0  0  0  1  0  1  1  1  1  0  0  0  0  1  1  0  0  0  0  1  1  1  0  1  1  1  0  0  1  0   
 0  0  0  1  1  1  0  1  1  1  1  1  1  1  1  0  0  1  1  0  0  1  1  0  1  0  1  1  1  0  1  0  1  0  1  0  1  1  0  1  0  0  0  0  1  0  1  1  0  0  1  1  0  1  0  1  0  1  1  1  0  1  1  0  0  0  0  1  0  1  0  0  0  0  0  1  1   
 1  1  0  1  1  0  1  0  1  0  0  0  0  0  1  1  0  1  0  0  1  1  0  0  1  1  0  1  1  1  0  1  1  0  0  1  0  1  0  1  1  1  0  1  0  1  0  0  0  1  0  1  1  1  0  0  1  1  1  1  1  1  0  0  0  0  0  0  1  0  0  0  1  1  0  0  1   
 1  1  1  0  1  0  1  1  0  1  1  1  0  0  0  1  0  0  1  1  1  1  1  1  0  1  0  1  1  0  1  1  0  0  1  0  1  1  1  0  1  1  0  1  0  0  0  1  1  1  1  1  1  1  1  1  1  1  1  1  0  0  1  1  1  1  1  1  0  1  0  1  1  1  0  1  1   
 0  0  0  0  0  1  1  0  0  0  0  1  0  1  0  0  0  1  1  1  1  0  1  0  0  1  0  0  0  1  1  1  1  1  0  1  0  1  1  1  0  0  1  1  1  0  1  1  0  1  1  1  0  1  1  1  1  1  0  0  1  0  1  1  0  0  1  0  1  0  0  0  1  0  0  0  0   
 0  1  0  1  0  1  1  0  0  1  1  0  0  1  1  0  1  1  0  1  1  0  1  0  1  0  1  0  1  0  1  0  0  0  0  0  0  1  1  1  1  1  1  1  0  1  1  1  1  0  0  0  1  1  1  1  1  0  0  0  0  0  0  0  1  1  0  0  0  0  1  1  0  1  0  1  1   
 1  1  1  0  1  1  1  1  0  1  0  1  1  0  0  1  0  1  0  1  0  0  0  1  0  0  1  1  1  0  1  1  1  0  0  0  0  0  0  1  0  1  0  0  1  0  1  1  1  0  0  1  1  0  0  0  0  1  1  1  1  0  1  1  0  0  0  0  1  1  0  0  0  1  0  1  1   
 1  1  1  0  1  0  1  0  0  0  0  0  1  0  1  0  1  0  0  0  0  0  1  1  1  0  0  1  1  0  0  1  1  1  0  0  1  1  1  0  0  0  0  1  0  0  1  1  1  1  0  1  1  0  1  0  0  0  0  1  1  1  0  1  1  0  1  1  0  0  0  0  0  0  0  0  0   
 1  0  1  1  1  0  1  1  0  1  0  1  0  0  0  1  0  0  1  0  1  1  1  1  1  0  1  1  0  0  0  0  1  1  0  0  1  0  0  0  1  1  0  0  1  0  1  0  0  1  0  1  1  0  0  0  1  1  0  1  0  1  0  1  0  0  0  0  1  0  1  0  1  1  1  0  1   
 1  0  0  1  1  1  1  0  1  0  0  0  1  0  0  0  0  0  0  0  0  1  1  1  0  1  1  0  0  1  0  0  0  0  1  0  0  1  0  1  0  0  1  0  1  1  1  0  1  1  0  1  0  0  0  1  1  0  0  0  0  0  1  1  0  1  0  0  1  0  0  1  0  1  1  1  0   
 1  0  1  0  0  1  0  1  1  0  1  1  1  1  1  1  1  0  0  1  1  1  1  0  1  1  0  1  0  1  1  1  1  1  1  0  0  1  1  1  0  0  0  1  0  0  0  1  0  1  1  0  1  0  1  1  1  0  0  1  1  0  0  0  1  0  0  0  1  0  1  1  1  1  0  0  0   
 0  1  0  0  0  0  0  0  1  0  1  0  1  1  0  1  0  0  1  0  1  0  1  0  1  1  0  0  0  0  0  1  1  0  0  0  1  0  1  0  1  1  1  1  0  0  0  1  1  0  0  0  1  0  1  0  1  0  1  0  1  1  1  0  1  1  0  1  0  0  0  0  1  0  0  1  0   
 1  1  1  1  1  0  0  0  1  1  0  0  1  1  1  0  1  0  0  0  1  0  0  1  0  1  0  1  0  1  0  0  0  0  1  1  0  1  1  0  1  0  1  0  0  0  0  1  1  1  1  1  0  0  1  1  0  0  1  1  1  1  1  1  1  1  1  0  0  1  1  0  0  0  0  1  1   
 1  1  1  0  1  0  1  0  1  0  0  1  0  1  1  1  1  0  0  0  0  1  0  0  1  1  0  0  0  0  1  0  0  0  1  0  0  0  0  0  1  1  1  0  0  0  1  0  1  1  0  0  0  1  0  0  1  1  0  0  1  0  1  1  0  1  1  0  1  0  1  1  1  0  1  0  1   
 0  1  1  0  1  1  1  0  0  0  1  0  1  1  0  1  0  1  0  0  1  1  0  0  1  0  0  1  0  0  0  1  1  0  1  1  0  0  0  1  1  0  1  0  0  0  1  1  0  0  0  0  0  1  1  0  1  0  0  1  0  1  1  1  1  1  1  0  1  1  1  1  1  1  1  0  0   
 1  1  0  0  0  1  0  0  1  1  1  1  1  0  1  0  1  1  0  0  1  0  1  0  0  1  0  0  1  1  1  0  1  1  1  0  1  0  1  0  1  1  1  0  0  0  1  0  0  0  0  1  1  1  0  0  0  1  0  1  0  0  1  0  1  0  1  1  1  0  0  0  1  1  0  1  0   
 0  0  1  1  0  1  0  0  0  0  0  0  1  0  1  1  1  0  0  1  1  1  1  0  0  1  1  1  0  0  1  0  0  0  0  1  1  1  1  1  1  0  0  0  0  1  1  1  0  0  1  0  0  0  1  1  1  0  1  0  0  0  0  0  0  1  0  0  1  0  1  1  0  0  1  0  1   
 0  0  1  1  1  1  1  0  0  1  0  0  1  0  0  1  0  0  1  0  1  0  0  1  0  0  0  1  0  0  0  0  0  0  0  1  1  0  1  0  0  1  0  0  0  0  0  0  1  0  1  0  0  0  0  0  1  1  1  0  0  1  1  1  1  0  0  1  1  0  1  0  1  1  0  1  0   
 0  0  1  1  1  1  1  1  1  1  0  1  1  0  0  1  0  1  1  1  1  0  1  0  1  0  0  0  1  1  0  0  0  1  0  0  1  0  0  1  1  1  0  0  1  0  1  0  1  1  0  0  1  1  0  0  1  0  0  0  0  0  1  0  0  0  1  1  0  0  1  0  0  1  1  1  1   
 0  0  0  0  0  0  1  0  0  0  0  1  1  0  0  1  0  0  1  0  0  0  0  0  1  0  1  0  0  1  0  0  1  1  1  1  1  0  0  0  0  1  0  0  0  1  1  1  0  1  1  1  0  0  0  1  1  1  1  0  1  0  1  1  1  0  1  0  0  0  1  0  1  0  0  0  0   
 1  1  1  0  1  0  0  1  1  1  1  1  1  0  0  0  0  1  1  1  1  1  1  1  1  0  0  0  1  0  0  0  1  0  1  1  0  1  0  0  0  1  0  0  1  1  0  0  0  1  0  0  1  0  1  1  1  0  1  0  1  1  1  1  0  1  1  1  0  0  0  1  0  1  1  0  1   
 1  0  1  1  1  0  0  0  1  0  1  1  1  1  0  0  1  1  1  1  0  1  0  0  1  0  0  1  0  0  1  0  0  0  0  1  1  0  0  1  0  0  1  1  1  1  1  0  1  0  1  1  0  1  1  0  1  1  0  0  1  1  0  0  1  0  0  0  0  0  0  1  1  1  1  1  1   
 1  1  0  0  0  0  0  1  1  1  1  1  0  1  0  0  0  0  0  0  1  1  1  1  0  1  1  1  1  0  0  0  0  0  0  0  0  0  0  0  0  1  1  0  1  1  1  0  1  1  1  1  0  1  0  0  0  1  1  1  0  1  1  0  0  1  1  1  0  1  1  1  1  1  0  1  1   
 0  1  0  0  1  0  1  0  0  0  1  1  0  1  1  1  1  1  0  0  0  0  0  0  1  1  1  0  0  0  0  1  1  0  0  1  0  0  1  0  0  0  0  0  1  0  1  1  1  1  1  1  0  1  0  0  1  1  1  1  0  1  0  1  0  1  0  1  1  1  0  1  0  1  0  1  1   
 1  1  1  0  1  1  0  1  0  0  1  0  1  0  1  1  1  0  0  1  1  1  0  0  0  0  0  0  0  1  1  0  1  1  0  0  0  0  0  0  1  0  1  1  0  0  0  0  0  0  1  0  0  0  1  1  0  0  0  1  1  0  1  1  1  0  1  1  1  0  0  1  1  0  0  0  1   
 0  1  1  1  0  0  0  1  1  1  1  0  0  0  0  0  0  1  0  0  0  1  1  0  0  0  0  0  0  1  0  1  0  0  0  1  0  0  0  0  1  1  1  0  1  1  0  0  1  1  0  0  1  0  0  0  0  0  0  0  1  1  0  0  1  0  0  1  1  0  1  1  0  0  0  0  0   
 0  0  0  0  0  0  0  1  0  1  0  1  1  1  0  0  0  0  0  1  1  0  0  1  1  0  1  0  1  0  0  1  0  0  0  0  1  1  1  0  0  0  1  0  1  0  1  0  1  0  0  0  1  0  1  1  0  0  1  1  1  0  1  1  0  0  1  1  1  0  0  0  1  0  1  0  0   
 0  0  0  0  0  0  1  1  1  1  1  0  1  1  1  0  0  1  0  1  0  1  0  0  1  1  0  1  0  0  0  0  1  0  1  1  1  1  1  0  0  0  0  0  0  0  0  0  1  0  0  0  1  0  0  1  1  0  0  1  1  1  1  1  0  1  1  0  0  1  0  1  0  1  1  0  0   
 1  1  1  0  1  1  1  0  0  1  0  0  0  1  0  0  1  1  1  0  0  1  0  1  1  1  0  0  1  1  0  0  1  0  1  1  1  0  1  0  1  1  0  0  1  0  1  0  0  1  0  0  1  0  0  0  1  0  1  1  1  0  1  1  1  1  1  0  0  0  1  1  0  1  1  1  0   
 0  0  1  1  1  0  1  0  0  0  1  0  1  0  0  1  0  1  1  0  1  0  1  1  0  1  0  1  1  0  1  0  1  1  0  1  1  0  1  1  0  1  1  0  1  0  0  0  1  1  1  1  1  0  1  1  0  1  0  1  0  1  1  1  1  1  0  0  0  0  1  0  0  1  1  1  1   
 0  0  1  0  0  1  1  1  1  0  1  0  1  1  1  1  1  1  1  0  1  0  0  1  1  1  1  0  1  0  1  0  1  1  1  1  0  0  0  1  1  0  0  0  1  0  1  1  1  1  0  1  0  0  1  1  1  1  1  1  0  0  0  1  0  0  0  0  0  1  1  1  0  0  0  0  0   
 0  0  1  0  0  0  0  0  1  0  0  1  1  0  0  1  1  1  0  1  1  0  0  1  0  1  1  1  1  0  0  0  0  1  1  1  0  0  1  1  0  0  0  0  0  0  0  1  0  0  1  0  1  1  1  0  1  0  0  1  1  1  1  0  1  1  0  1  0  1  0  1  0  0  0  0  0   
 0  1  0  0  1  0  0  1  0  1  0  0  1  1  0  0  0  1  1  1  0  0  1  0  0  1  1  0  0  1  0  0  1  1  0  0  0  0  1  0  0  1  0  1  1  0  1  1  1  1  0  1  0  1  1  0  0  1  1  0  0  1  0  0  1  0  1  1  0  0  1  0  0  1  1  0  1   
 0  0  0  1  0  1  1  0  0  1  0  1  0  1  1  1  1  0  0  1  0  1  0  0  1  1  0  1  1  1  0  0  0  1  0  1  0  0  0  0  1  0  0  0  0  0  1  0  0  1  1  0  0  0  0  0  0  1  0  1  0  1  0  0  0  1  1  1  1  1  1  1  1  1  1  1  0   
 1  0  0  1  0  1  0  0  1  1  0  1  1  1  1  0  0  1  1  0  0  0  1  0  0  0  1  0  0  1  1  0  1  0  1  1  0  1  1  0  1  1  1  1  1  0  1  0  0  1  0  0  0  1  0  0  0  1  1  0  1  1  0  1  1  0  1  0  0  1  1  1  1  0  1  0  0   
 0  0  1  1  1  0  1  0  1  0  1  1  0  0  1  1  1  0  0  0  0  1  0  1  1  1  1  1  0  1  1  0  0  0  0  0  1  0  1  0  0  1  1  1  1  0  1  0  1  1  1  0  1  0  1  0  0  0  1  1  1  0  0  1  1  1  0  0  0  0  0  1  1  0  1  1  0   
 1  1  1  0  0  0  1  0  1  0  0  1  1  0  0  0  0  0  1  1  0  0  0  0  1  0  0  1  1  1  0  1  1  0  1  1  1  0  0  0  0  1  0  0  1  0  0  0  1  1  1  0  0  0  0  1  0  1  1  1  0  0  0  0  0  1  0  0  0  0  0  1  0  1  0  0  0   
 1  1  1  1  0  1  1  1  0  1  0  1  1  0  0  1  0  0  1  0  0  0  0  0  1  1  1  0  0  1  0  0  0  0  1  1  0  1  0  1  0  0  0  0  1  1  0  1  0  1  1  0  1  0  1  1  0  0  0  1  0  1  1  1  0  0  1  1  1  1  0  0  0  0  0  0  1   
 0  1  1  0  0  1  0  1  0  1  1  0  0  0  0  1  0  0  0  0  1  1  0  1  0  1  1  1  0  1  0  0  0  0  0  0  0  1  0  1  1  1  1  0  0  1  1  0  1  1  1  1  1  0  1  0  1  0  0  1  0  1  1  0  0  0  0  0  1  0  0  1  1  0  0  1  0   
 1  0  0  0  0  0  0  0  1  0  0  1  1  0  0  1  0  0  0  1  0  1  1  1  1  1  1  1  0  1  0  1  0  0  0  1  0  1  0  1  1  1  1  1  1  1  0  0  0  0  1  0  1  0  1  0  1  1  0  0  1  0  0  1  1  1  0  1  0  0  1  0  1  0  0  0  0   
 1  0  1  1  0  1  0  0  1  0  0  0  1  0  1  0  0  0  1  1  1  0  1  0  0  0  1  0  0  0  0  0  0  1  1  1  1  1  0  0  1  0  1  0  1  0  1  1  0  1  1  0  1  0  1  1  0  1  1  1  1  1  1  1  0  1  1  0  0  1  0  1  0  0  1  0  1   
 1  0  0  1  0  0  1  1  1  0  1  1  1  1  0  0  0  0  1  0  1  1  0  1  1  1  0  0  1  0  0  1  0  0  1  1  1  1  1  1  1  0  0  0  1  0  0  1  0  0  0  1  0  0  0  1  1  1  0  0  1  0  1  1  0  1  1  1  1  1  0  1  1  1  1  1  1   
 0  0  0  1  1  0  1  1  1  0  0  0  1  1  1  1  1  0  0  0  1  1  1  0  1  1  1  1  0  0  1  1  0  1  1  0  1  1  1  1  0  1  1  1  1  1  1  0  1  0  1  0  0  0  1  1  1  1  0  0  1  0  1  0  0  1  1  1  0  0  0  1  0  0  1  0  0   
 0  1  1  1  1  1  1  1  1  1  1  0  0  0  0  1  1  1  0  0  1  1  0  1  0  0  1  1  1  1  0  1  0  0  0  0  1  0  1  1  1  1  1  0  0  1  0  1  1  1  1  0  1  0  1  0  0  0  0  1  0  0  1  1  1  1  1  1  1  1  1  0  1  0  0  1  1   
 0  0  1  0  0  1  0  1  1  1  1  0  1  1  0  1  0  0  1  1  1  1  0  0  0  0  0  1  0  1  1  1  1  1  1  1  1  1  1  1  1  1  0  1  1  1  1  1  0  1  1  0  0  0  1  1  1  0  0  1  1  1  0  0  0  1  1  0  0  1  1  0  1  0  1  1  1   
 0  0  0  0  1  1  1  1  0  0  1  0  0  0  1  1  1  1  1  0  0  1  0  0  0  1  0  1  1  1  1  0  0  0  1  1  0  0  0  1  1  0  1  0  0  1  0  0  0  0  0  1  0  1  1  1  1  0  0  1  1  0  0  1  1  0  0  0  0  0  1  1  0  1  1  1  1   
 0  0  1  1  0  1  0  0  1  0  1  0  0  1  1  0  0  1  1  0  0  0  1  0  1  1  1  0  0  1  0  0  0  1  1  1  1  0  0  0  0  0  0  0  0  0  1  0  1  0  0  0  0  1  1  1  1  1  0  1  0  1  1  0  0  1  0  0  1  0  1  1  1  1  1  1  0   
 0  0  0  1  0  1  1  0  1  1  0  0  0  0  0  0  0  0  0  1  0  0  0  1  1  1  1  1  0  0  0  1  1  0  1  0  1  1  0  1  0  0  1  0  1  1  1  0  1  0  1  1  0  0  0  1  1  1  1  0  1  0  1  0  1  0  1  1  0  1  0  1  1  0  0  1  0   
 1  0  1  1  1  0  1  1  1  0  0  0  0  0  1  0  0  0  1  0  0  0  1  0  0  1  1  1  1  1  0  1  1  0  1  1  0  1  1  1  0  0  0  0  0  1  1  0  1  0  1  1  0  0  0  0  0  0  0  1  0  0  0  0  1  1  1  1  1  0  1  1  0  0  1  1  0   
 0  0  0  1  1  1  0  0  1  0  0  0  1  1  1  1  0  0  0  0  1  1  0  1  1  1  1  1  1  0  0  0  1  1  1  1  1  1  1  0  1  0  1  0  1  1  1  0  1  1  0  1  0  1  0  0  0  0  0  0  0  1  1  1  1  0  1  1  1  1  1  0  0  1  0  0  0   
 1  0  0  0  1  0  1  0  0  1  0  0  1  0  1  1  0  0  0  0  0  0  0  1  1  0  1  0  1  1  1  0  1  0  0  1  1  0  0  0  0  0  0  0  1  0  0  1  1  1  0  1  1  1  1  1  0  0  0  1  1  1  0  1  1  0  1  1  1  1  0  1  1  0  1  1  1   
 0  1  0  1  1  1  0  0  0  1  0  0  1  1  1  1  0  1  0  0  0  0  0  0  1  1  0  0  0  1  1  0  0  0  1  0  1  0  0  1  1  1  1  1  1  0  1  0  0  1  1  0  1  1  0  0  0  0  0  1  1  0  0  1  1  0  0  1  1  1  1  0  0  0  0  1  0   
 0  0  0  0  1  0  0  1  0  0  0  1  1  0  0  0  0  1  1  1  1  1  0  1  1  0  1  1  0  0  1  0  0  0  1  0  1  1  1  0  1  1  1  1  0  0  1  1  1  1  1  0  0  1  0  0  1  0  1  1  0  0  1  1  1  0  1  0  0  0  1  1  0  0  0  0  0   
 1  1  0  1  0  0  1  0  1  0  0  0  1  1  1  1  1  1  1  0  0  1  1  0  0  1  0  0  0  0  1  1  1  0  0  0  1  1  0  0  1  1  1  0  1  1  0  0  1  1  1  0  0  0  0  1  1  0  0  1  0  1  1  0  0  1  0  0  1  1  1  1  0  1  1  0  1   
 0  1  1  0  1  1  1  0  0  0  0  0  1  1  0  1  1  0  1  1  1  0  0  1  1  1  0  0  1  0  1  1  1  1  1  1  0  1  0  1  1  1  0  0  0  0  0  1  1  1  0  1  1  1  1  0  1  0  1  1  1  0  0  0  1  1  0  1  0  1  0  1  0  0  1  1  0   
 0  0  0  1  1  0  1  1  1  1  1  1  1  1  1  1  0  1  1  0  1  0  1  1  0  0  1  0  0  0  0  1  0  1  1  1  1  0  1  1  1  0  0  0  0  1  1  0  1  1  0  1  0  1  1  0  0  1  1  1  0  1  1  1  0  1  1  0  0  1  1  0  1  0  0  0  0   
 1  1  0  0  0  1  1  0  0  0  1  1  1  1  0  0  1  0  0  1  1  0  1  0  1  0  0  1  0  0  1  0  0  0  1  1  0  0  0  1  1  1  0  0  1  1  0  1  0  1  1  0  1  1  1  1  0  1  1  1  0  1  0  0  1  1  0  1  0  0  1  0  1  0  0  1  1   
 1  0  0  1  1  1  1  0  0  0  1  0  0  0  1  1  1  1  1  0  1  1  0  1  1  1  1  1  0  0  1  0  1  0  0  1  0  1  1  0  0  0  1  1  0  1  0  0  1  1  0  0  1  1  1  0  0  0  0  1  1  1  0  0  0  0  1  0  0  0  1  0  0  0  0  0  0   
 0  1  0  1  1  1  1  0  0  0  1  1  0  1  0  1  1  1  1  1  1  1  1  0  0  0  0  0  1  1  0  0  1  0  1  1  1  0  1  1  0  0  1  1  0  1  1  1  0  1  1  1  0  1  1  0  1  0  0  1  0  0  1  0  1  1  0  0  0  1  0  1  1  1  0  1  0   
 0  1  0  0  1  0  0  1  1  0  1  1  1  1  1  0  1  0  0  0  1  0  0  0  1  0  0  1  0  0  1  0  1  1  1  0  1  0  0  0  1  0  1  1  1  0  1  0  1  1  0  1  0  0  0  1  0  0  0  0  1  1  0  0  0  1  1  1  0  0  0  1  1  1  1  0  0   
 0  1  0  0  1  1  0  0  1  0  0  0  1  0  0  0  1  1  1  0  1  1  1  1  1  1  1  1  0  0  1  1  1  0  1  1  1  0  0  0  0  1  1  0  0  1  0  0  1  0  0  0  0  1  0  1  0  1  0  0  1  0  0  0  0  0  0  1  1  1  1  1  1  0  0  0  0   
 1  1  1  1  0  1  0  0  1  1  0  1  0  1  1  0  1  1  0  1  0  0  0  0  1  0  1  0  1  0  0  0  0  0  0  1  1  1  1  0  1  0  0  0  1  1  0  0  0  1  1  0  1  0  0  1  0  1  1  1  0  1  0  0  1  1  1  1  0  1  1  1  0  0  0  0  0   
 0  1  1  1  0  0  1  0  1  0  1  1  0  0  0  0  1  1  1  1  1  0  0  0  1  1  1  0  0  0  0  0  1  1  1  1  1  1  1  1  1  1  1  0  1  0  0  1  1  1  0  1  1  1  0  1  0  0  1  1  1  1  1  0  1  1  0  1  0  0  0  0  1  0  1  1  0   
 0  1  1  0  1  0  1  1  0  1  0  0  0  1  0  0  1  0  1  1  1  0  1  1  1  0  0  1  0  1  0  0  1  1  1  0  0  1  0  1  0  0  0  0  1  0  0  0  0  0  0  1  0  1  0  0  0  1  0  0  0  1  0  0  1  1  0  1  0  0  1  1  0  1  1  1  0   
 0  0  1  1  1  1  1  0  1  1  1  0  0  1  1  1  1  1  1  0  0  1  1  0  0  0  0  0  0  0  1  0  1  0  1  0  1  1  1  0  1  1  0  0  1  0  1  1  0  1  1  0  0  0  1  0  0  1  0  0  1  0  1  0  0  0  0  1  1  0  1  1  1  0  1  1  1   
 0  1  0  0  0  1  1  0  0  1  1  0  1  0  0  0  1  1  0  1  0  1  0  0  0  1  0  1  0  0  0  0  1  0  0  0  1  1  0  0  0  1  1  1  1  0  1  0  1  1  0  1  1  1  0  0  0  0  0  0  1  0  1  1  1  1  1  0  0  1  0  0  1  1  0  0  1   
 0  0  1  0  1  1  1  1  0  1  1  1  0  1  0  0  1  1  0  1  0  1  0  1  1  0  0  1  1  1  0  0  1  0  1  1  1  0  1  0  1  0  1  1  0  1  0  0  1  0  0  1  0  1  0  0  0  0  1  0  1  0  0  1  1  0  0  1  0  1  1  1  0  0  0  1  1   
 0  0  0  0  1  0  1  0  1  0  0  0  1  1  0  1  1  1  0  0  0  0  1  1  0  0  1  0  0  1  1  1  0  1  1  1  1  1  0  1  1  1  1  1  0  0  1  0  1  1  1  1  1  1  1  0  1  0  1  0  0  0  1  0  1  1  1  0  1  1  0  1  1  1  0  0  0   
 0  1  1  0  0  1  0  1  0  0  0  1  1  0  0  0  1  1  0  0  0  1  1  0  1  0  0  0  1  1  1  0  0  0  0  0  1  0  0  1  0  0  1  1  0  0  1  0  1  0  0  1  1  1  0  1  1  1  1  1  0  0  1  0  1  0  1  1  0  0  0  0  1  1  1  0  1   
 0  0  1  1  0  0  1  1  0  1  1  1  1  0  1  0  0  1  1  1  1  1  1  0  0  0  1  1  1  1  0  0  0  1  0  1  0  1  1  1  0  1  1  0  0  1  1  0  0  0  1  1  0  0  1  0  1  0  0  1  0  1  0  0  1  1  1  1  0  1  1  0  0  0  0  0  0   
 0  0  0  0  0  1  1  1  1  1  1  1  0  0  0  0  0  1  0  1  0  0  0  1  0  1  1  1  1  0  0  1  1  0  1  0  1  1  0  0  0  0  0  1  1  1  1  0  0  1  1  0  0  1  0  1  0  0  0  0  0  1  0  0  0  0  1  1  1  0  1  0  1  0  0  1  0   
 0  1  0  1  0  1  0  1  0  0  0  0  0  0  0  0  1  1  1  0  0  0  1  1  1  0  0  1  1  0  1  0  1  1  0  1  1  1  0  0  0  0  1  0  0  1  0  1  1  1  0  0  0  1  0  0  1  1  0  1  0  0  0  0  1  0  0  1  1  0  0  1  1  0  1  0  0   
 1  0  0  1  1  1  0  0  1  0  1  1  1  0  0  0  0  0  1  1  0  1  1  0  0  0  0  0  0  1  0  0  1  1  1  0  1  1  0  1  1  1  0  0  1  0  1  1  1  0  1  1  0  0  1  0  0  0  1  0  0  0  0  0  1  0  1  0  0  1  1  0  0  0  1  1  0   
 1  0  0  0  1  1  1  0  1  0  1  1  1  1  1  1  1  1  0  0  1  1  0  1  0  1  1  0  1  0  0  0  1  0  1  1  1  0  0  0  0  1  1  1  0  0  0  1  0  1  1  1  1  1  1  0  1  1  0  0  1  0  0  0  1  1  0  1  0  0  0  1  0  1  1  0  0   
 0  0  1  0  1  0  0  1  1  0  0  1  1  1  1  0  1  1  0  0  1  0  1  1  0  1  1  1  1  0  0  0  1  0  1  1  0  1  0  0  1  1  0  0  0  1  1  0  0  1  1  0  0  1  1  0  0  0  0  1  1  1  1  1  1  0  1  1  1  0  1  0  1  1  0  1  1   
 1  0  1  0  1  0  1  0  1  0  1  1  0  0  0  1  1  0  0  0  1  0  0  1  0  0  1  0  1  0  1  1  1  0  1  1  0  0  1  0  0  0  0  0  0  0  1  1  1  1  1  0  1  0  1  1  0  0  1  0  0  1  0  1  1  1  0  1  0  0  0  1  1  0  1  1  1   
 0  0  1  1  1  0  0  1  0  0  0  0  0  0  1  0  1  0  0  1  0  1  1  0  1  1  0  0  1  1  0  0  0  1  1  1  0  1  0  1  0  1  1  0  1  1  0  0  0  0  0  1  1  1  1  1  0  0  0  1  0  1  1  1  0  0  1  0  1  1  0  1  1  0  0  1  0   
 0  1  1  0  1  1  1  0  0  1  0  0  0  0  0  1  0  0  1  0  0  1  1  0  1  1  0  1  0  0  1  0  1  1  1  1  0  1  0  0  1  0  0  1  0  1  1  0  0  1  1  1  1  1  0  1  1  1  0  1  1  1  1  0  1  1  0  1  0  0  1  0  1  1  1  0  0   
 1  0  1  0  1  1  0  1  1  0  0  0  1  1  1  0  1  1  1  1  1  0  1  1  0  0  0  1  1  0  1  1  0  1  1  0  0  1  0  1  0  1  1  1  1  1  1  0  0  0  0  0  0  1  0  1  1  0  1  0  1  1  0  0  0  1  0  1  0  1  0  0  1  1  1  0  1   
 0  0  0  0  1  0  0  1  0  0  0  0  0  1  1  0  0  1  1  0  0  1  0  0  0  1  1  1  1  1  0  0  1  1  1  1  0  0  0  1  1  0  0  0  0  0  0  0  0  0  1  0  1  1  0  1  0  0  1  1  0  1  1  1  0  1  1  0  0  0  0  1  0  0  1  0  1   
 0  1  0  0  1  0  1  1  1  0  0  0  0  1  0  0  0  0  0  0  1  0  1  0  0  1  1  1  0  0  0  0  1  0  0  0  0  1  1  0  0  1  0  0  0  0  1  0  1  1  1  0  1  0  0  0  0  0  0  0  1  1  0  1  1  1  0  1  0  1  0  1  1  0  1  0  0   
 1  0  1  1  1  0  0  0  1  0  1  0  1  1  1  0  0  1  1  1  0  0  0  0  0  0  0  1  0  0  1  1  0  0  1  1  1  0  1  1  0  1  0  1  0  0  0  0  1  0  1  0  1  0  0  1  1  0  1  0  1  0  0  0  0  0  0  0  1  0  1  0  0  1  0  1  0   
 1  1  0  1  0  0  1  0  0  0  1  0  1  0  1  0  1  0  1  0  1  1  0  0  1  1  1  1  1  1  0  1  1  0  0  0  1  1  0  0  1  1  1  0  0  0  0  1  0  1  1  1  0  0  0  1  1  1  0  0  1  1  0  1  1  0  0  1  0  0  1  0  0  0  0  0  0   
 0  0  1  0  0  0  0  0  0  1  0  0  0  1  0  0  0  1  0  0  0  0  1  1  0  0  0  0  0  1  1  1  0  1  0  1  1  1  1  1  0  0  0  1  0  0  1  0  0  1  1  1  0  0  0  1  1  1  0  0  1  0  1  1  1  1  1  1  0  0  0  1  0  1  1  1  0   
 1  0  0  1  1  1  1  1  0  1  0  1  1  0  0  0  1  1  0  0  0  0  1  0  0  1  0  1  1  1  0  1  0  1  1  1  1  0  0  0  0  0  1  0  0  0  0  0  1  1  0  0  0  1  1  0  1  1  0  0  0  1  0  0  1  1  1  0  1  1  1  1  0  1  0  1  0   
 0  0  1  0  0  0  0  0  1  1  0  1  0  0  0  1  1  0  0  0  0  1  1  0  1  0  1  1  0  0  1  0  0  0  1  1  1  1  0  1  0  1  0  1  1  1  1  1  0  1  0  0  1  1  1  0  0  1  1  0  1  1  0  1  0  1  0  0  1  1  1  0  1  0  0  1  1   
 0  0  0  1  1  0  1  1  1  0  1  0  0  1  0  1  1  0  0  0  0  0  0  1  0  0  0  0  1  0  1  0  1  0  0  0  1  1  0  1  0  1  1  0  1  0  1  1  0  1  0  1  1  1  1  1  1  0  1  0  0  0  1  1  0  0  0  1  1  1  0  1  0  0  1  1  1   
 0  0  1  0  1  0  1  0  1  1  1  1  1  0  1  1  1  1  1  1  0  0  1  0  0  1  1  0  1  0  0  0  0  1  0  1  1  0  1  0  0  1  1  1  1  0  1  1  0  0  1  1  0  0  0  1  1  0  1  1  0  1  1  0  1  1  1  0  0  1  1  1  0  0  1  0  1   
 0  0  0  1  1  1  1  1  0  1  0  0  0  0  0  0  1  0  0  0  1  1  1  1  0  0  1  1  0  1  1  0  1  0  1  1  1  1  0  1  1  1  0  0  1  1  1  1  1  1  0  0  0  1  1  1  0  0  1  0  1  1  0  0  0  0  0  1  0  0  0  0  1  0  1  1  1   
 1  1  1  1  1  1  0  1  0  1  0  1  0  1  1  1  0  0  1  0  1  1  1  1  1  1  1  1  1  0  1  1  1  0  0  1  0  0  0  1  1  1  0  1  0  1  1  1  1  0  1  0  0  0  0  1  1  1  0  1  0  0  1  1  0  0  0  1  0  0  0  0  1  1  1  0  0   
 0  1  1  1  0  0  1  0  0  1  1  1  0  1  1  1  0  0  1  1  1  1  0  1  1  0  1  1  0  0  1  1  0  1  1  0  0  1  1  1  0  1  0  0  0  0  1  1  1  1  1  0  1  1  0  1  1  1  0  0  1  1  0  1  1  0  1  0  1  1  0  0  1  0  1  1  0   
 1  0  0  1  0  1  1  0  0  0  0  1  0  0  0  1  1  1  1  1  0  0  0  1  0  1  1  0  0  0  0  1  0  1  0  0  1  1  1  0  1  1  0  0  0  1  0  0  0  0  1  1  0  0  0  0  0  1  0  0  0  0  1  0  0  1  1  1  0  1  0  0  0  1  1  1  0   
 0  0  0  1  1  0  1  1  1  0  0  0  1  1  0  0  1  0  1  1  0  1  1  0  1  1  1  1  0  1  1  1  0  0  1  1  0  0  1  0  0  1  0  1  1  1  1  0  1  1  0  1  1  0  1  0  1  1  1  0  1  1  1  0  1  1  1  1  0  1  0  1  1  0  0  1  1   
 0  1  0  0  0  0  0  1  0  1  0  1  1  0  1  0  0  0  1  0  1  0  1  1  1  0  0  0  0  1  0  0  0  1  1  1  0  1  0  1  1  1  1  0  0  1  0  0  0  0  1  0  0  1  1  1  1  0  0  0  0  0  0  1  0  0  0  0  1  1  1  0  1  1  1  0  0   
 1  0  1  1  0  0  1  0  1  0  1  1  0  1  0  1  1  1  0  1  0  0  1  0  1  0  1  1  1  1  1  0  0  1  0  1  0  0  1  0  0  0  1  1  0  1  1  0  0  1  0  1  1  0  0  0  1  0  0  0  1  1  1  0  0  0  0  1  1  0  1  1  0  1  0  1  0   
 0  0  0  0  0  1  0  1  0  0  1  1  1  1  0  1  1  1  0  0  0  1  0  0  0  0  0  0  0  0  1  0  1  1  1  1  1  1  1  1  1  1  1  0  1  0  1  0  0  0  1  1  1  1  1  1  0  1  1  1  1  1  1  0  1  1  0  1  0  1  0  0  1  1  1  1  1   
 1  0  0  0  0  1  1  1  1  0  1  1  0  1  0  0  1  0  0  0  1  0  0  1  1  1  0  1  1  1  0  1  1  1  0  0  0  0  0  1  0  0  0  0  0  0  1  1  0  0  0  1  0  1  1  0  0  1  1  1  1  0  1  0  0  0  1  0  1  0  1  0  1  1  0  1  0   
 1  0  1  0  1  1  1  1  0  0  1  0  0  0  0  0  1  0  0  0  0  0  0  0  0  0  0  0  0  1  0  1  0  1  1  0  1  1  1  0  0  0  1  1  0  1  0  1  0  0  1  1  1  1  1  1  1  0  1  1  0  0  1  0  0  0  1  0  0  1  1  0  0  0  1  1  0   
 1  1  1  1  0  1  1  1  1  1  1  1  0  0  0  0  1  1  0  0  1  0  1  1  1  1  1  0  1  1  1  0  1  1  1  1  0  1  1  1  1  0  0  0  1  1  0  1  0  1  0  1  0  0  0  0  0  1  1  0  1  1  1  1  0  0  0  1  1  0  1  0  0  1  0  0  0   
 1  1  0  1  1  0  1  1  1  1  1  1  0  1  1  1  1  0  0  1  0  1  1  1  1  1  0  1  0  0  0  1  0  1  0  0  1  1  0  1  1  0  1  1  0  0  0  0  0  1  1  0  0  1  1  1  1  1  0  0  1  0  1  0  0  0  0  1  1  1  1  0  0  1  1  0  1   
 0  1  0  1  0  0  0  1  1  1  0  1  0  0  1  0  0  1  1  1  1  1  1  0  1  1  1  0  1  0  0  0  1  1  1  1  1  1  0  0  1  1  0  1  1  1  0  0  0  1  1  1  0  0  0  1  1  1  1  1  0  1  0  1  0  0  1  0  0  0  0  0  0  1  0  1  0   
 0  1  0  1  0  1  1  0  0  0  0  1  1  1  1  0  0  1  1  1  1  1  1  0  0  0  0  0  0  1  1  0  0  0  1  0  0  0  1  1  1  0  0  0  1  0  1  0  0  0  1  1  1  1  1  1  1  1  1  0  0  0  1  1  1  1  0  1  1  1  1  1  0  0  0  1  1   
 0  1  1  0  1  0  0  1  0  0  0  1  0  0  0  0  0  0  1  0  0  0  0  0  0  1  1  0  1  0  1  1  1  1  0  0  0  1  1  1  0  0  0  1  0  1  0  1  1  1  0  0  0  1  1  0  0  0  0  0  0  1  0  1  0  1  0  1  1  1  0  0  0  0  1  0  0   
 1  0  1  0  1  0  0  0  1  1  0  0  0  1  0  1  0  1  1  0  0  1  1  1  0  1  0  0  0  1  1  0  1  1  0  1  0  1  0  1  1  1  0  1  0  0  0  1  1  0  1  0  0  0  0  0  0  0  1  0  1  1  1  0  0  0  1  1  1  1  1  1  1  1  1  0  1   
 0  1  1  1  0  0  0  0  0  0  0  1  1  0  1  0  1  1  0  0  1  0  0  0  1  0  1  1  0  0  0  0  1  0  0  1  0  1  0  1  0  1  1  1  0  1  0  1  1  1  1  0  1  0  0  1  0  0  1  1  1  1  1  0  0  1  1  0  1  0  1  1  0  1  1  1  0   
 1  0  1  1  0  1  1  1  1  1  1  1  0  1  0  1  1  0  1  0  0  0  1  1  1  0  1  0  1  0  0  1  1  0  0  1  1  1  1  0  0  1  1  0  0  1  0  1  1  0  0  0  0  1  0  1  0  1  0  1  0  0  0  0  0  1  0  1  0  0  1  1  0  1  1  1  0   
 1  1  0  1  1  1  1  1  0  0  0  0  1  0  0  1  1  1  1  0  0  1  1  0  1  0  1  1  0  0  0  1  1  1  0  1  1  1  0  0  0  1  0  1  1  0  0  0  1  0  1  1  0  0  0  0  1  1  0  0  0  0  0  1  1  0  0  1  1  1  1  0  1  0  0  1  1   
 1  1  0  0  1  1  1  0  0  0  0  1  1  0  1  0  0  1  0  0  1  1  0  0  1  0  0  1  0  1  0  1  1  0  0  1  1  0  0  0  1  1  0  1  0  0  1  0  1  0  1  0  0  0  1  0  0  1  0  1  1  0  1  0  0  0  1  0  1  0  1  1  0  1  0  1  1   
 1  1  0  1  0  1  1  0  0  0  0  1  0  1  0  1  0  1  0  1  1  1  0  1  0  1  1  0  1  1  0  1  1  1  0  0  1  1  0  0  0  0  1  0  1  1  0  0  1  0  0  0  1  1  1  1  1  1  1  0  0  1  0  0  1  1  1  1  0  1  0  0  0  0  0  0  0   
 0  0  1  0  1  0  0  0  0  1  1  0  1  1  0  0  0  0  0  0  1  1  0  1  0  1  1  1  0  0  1  1  1  0  1  0  0  1  0  1  0  0  1  0  1  1  1  1  1  1  0  1  0  0  0  1  0  1  0  1  0  0  1  0  1  1  0  1  0  1  0  0  1  1  1  1  0   
 1  0  1  1  1  0  1  1  1  1  1  1  1  1  1  1  0  1  0  1  0  0  0  0  0  0  1  1  0  0  0  1  1  0  0  1  0  1  0  1  0  0  0  0  1  1  0  1  0  0  1  0  1  0  1  0  0  1  1  1  0  0  1  1  1  0  1  0  0  1  0  1  0  0  0  0  1   
 0  1  0  1  1  1  1  1  1  1  1  1  1  0  1  1  1  1  1  0  1  1  0  1  1  1  0  1  1  1  1  0  1  0  1  1  1  0  1  1  0  0  0  0  0  0  0  0  0  1  0  0  1  1  1  1  0  0  0  1  0  0  0  0  1  0  0  1  1  1  1  1  1  0  0  0  1   
 1  0  1  0  0  1  1  1  1  0  0  1  0  1  1  1  0  0  1  0  1  0  0  0  0  0  0  0  0  1  0  0  0  0  1  1  1  0  0  1  0  0  1  1  0  1  1  1  0  1  1  1  1  0  1  1  1  1  0  1  0  0  0  1  1  1  0  1  1  0  1  0  1  0  0  1  0   
 1  0  1  0  0  1  0  1  0  0  0  0  0  0  0  1  1  1  0  1  1  1  1  1  0  0  1  1  0  1  1  1  0  0  0  0  0  1  1  0  1  0  1  1  1  0  0  0  1  1  1  0  1  1  0  0  1  1  1  0  1  1  1  0  0  1  0  1  1  0  0  1  0  1  1  1  0   
 0  0  1  1  1  1  0  1  1  0  0  1  1  1  1  1  1  1  1  1  0  1  0  0  0  1  0  1  0  1  1  0  0  1  1  1  0  0  1  1  1  1  0  1  1  1  1  1  1  1  1  1  1  0  1  0  0  0  1  1  0  1  0  0  0  0  0  0  1  0  1  0  0  0  0  1  0   
 0  1  1  0  0  1  1  1  0  1  1  0  1  0  0  1  1  1  1  0  0  1  0  0  0  0  0  0  1  0  1  1  0  0  1  1  0  1  0  0  0  0  1  0  0  0  0  1  0  0  0  1  0  0  1  1  0  1  1  0  1  1  0  1  0  1  1  0  0  0  1  1  1  0  0  0  1   
 1  0  1  0  0  1  0  1  1  0  0  0  1  0  1  0  1  0  1  1  0  0  1  1  0  1  1  1  0  0  0  0  0  1  0  0  1  0  0  0  0  1  1  1  1  0  1  1  1  0  0  0  0  1  1  1  0  1  1  0  1  0  1  0  1  0  1  0  1  1  1  1  1  0  1  1  0   
 1  1  1  1  1  0  0  1  1  1  0  1  1  1  0  0  1  0  0  0  1  0  0  1  1  0  1  1  0  0  0  1  1  0  1  0  1  1  1  0  0  0  0  1  1  1  0  1  0  0  0  0  0  1  1  0  1  1  0  0  0  0  0  1  0  1  1  1  1  0  0  1  1  0  0  0  0   
 1  0  0  1  0  1  1  1  0  0  1  0  0  0  1  1  0  0  0  0  0  1  0  0  1  0  1  1  1  1  1  0  1  1  0  0  1  0  0  0  0  1  0  1  1  0  1  0  0  1  1  0  0  0  0  1  1  1  0  0  1  0  1  1  0  0  1  1  1  1  1  1  0  0  0  1  0   
 1  1  0  0  1  1  1  0  0  1  1  0  0  1  1  1  1  1  1  0  1  0  0  0  1  0  1  0  0  1  1  1  1  1  1  0  0  0  1  0  0  0  1  1  1  0  1  0  1  1  1  0  0  1  0  0  0  1  0  0  1  0  1  1  1  0  0  1  0  1  1  0  1  1  0  0  0   
 0  1  0  0  1  0  1  1  0  0  1  0  1  0  0  0  1  1  0  1  0  0  1  0  0  1  0  1  0  0  1  0  0  0  1  0  1  1  0  1  1  1  0  0  1  1  1  1  0  0  0  0  1  1  1  0  1  0  0  0  1  1  0  0  1  1  0  1  1  0  1  1  1  1  1  1  0   
 1  0  0  1  1  1  0  1  1  0  1  0  0  0  0  0  1  0  0  0  0  1  0  0  0  1  1  1  1  1  0  1  0  1  1  1  0  1  1  1  0  1  0  0  1  1  0  1  0  0  0  0  1  0  1  0  1  1  1  0  0  0  1  1  1  1  1  1  0  0  1  0  0  0  1  1  0   
 1  0  0  0  1  1  0  0  0  1  0  1  1  0  0  1  1  0  1  1  1  1  1  0  0  1  1  0  1  0  1  1  0  0  1  1  0  1  0  1  0  1  0  1  0  1  1  0  0  0  0  0  1  0  1  1  1  1  0  0  1  1  1  0  0  0  1  0  0  1  0  0  0  1  0  1  0   
 1  1  1  0  1  1  1  0  1  0  0  0  0  0  0  0  0  0  1  1  1  1  1  0  1  1  0  0  1  0  1  1  1  1  0  1  1  0  0  0  1  0  1  1  0  1  0  0  1  1  0  0  0  0  1  1  1  1  0  1  1  0  0  0  0  1  0  1  0  0  0  1  0  0  0  0  1   
 0  0  1  1  1  1  0  1  0  0  1  1  1  1  0  0  0  0  1  0  0  1  1  1  1  0  0  0  1  0  0  0  1  1  1  0  0  0  1  1  0  1  1  0  0  0  1  0  1  1  1  1  1  1  0  0  0  0  0  0  1  0  0  1  1  1  0  0  1  0  0  0  1  0  1  1  0   
 0  0  1  0  0  0  0  0  1  0  0  1  0  0  1  0  0  0  0  0  0  0  0  0  1  1  1  0  1  0  1  1  1  1  0  1  0  0  0  0  1  1  0  1  0  0  1  1  1  1  1  0  1  0  0  0  1  0  1  0  0  0  1  1  1  0  0  0  0  0  1  1  0  1  1  1  1   
 1  1  0  1  1  1  1  1  0  0  1  0  1  0  1  1  1  0  1  0  0  1  1  1  1  0  1  1  1  1  0  1  1  0  1  1  1  0  0  0  1  0  0  0  0  1  1  1  0  0  0  1  0  1  0  1  0  0  1  1  0  1  0  0  0  1  1  0  1  1  0  1  1  1  0  0  1   
 1  1  1  1  0  0  0  1  0  1  0  0  0  0  0  0  0  0  1  0  1  0  0  0  1  1  0  1  0  0  1  1  0  0  0  1  0  1  0  1  0  0  1  0  0  1  0  0  1  0  0  0  0  1  1  1  1  0  1  0  1  1  1  1  0  1  1  1  0  0  0  0  1  0  1  0  1   
 0  1  1  0  0  0  0  1  0  0  1  1  0  1  1  1  1  1  0  0  1  0  0  0  0  0  1  0  0  1  1  1  0  0  1  0  0  1  0  1  1  1  0  0  0  0  0  1  0  1  1  0  0  1  0  0  1  0  1  1  0  1  0  1  1  1  0  1  0  1  0  1  1  0  0  0  0   
 1  1  0  1  0  0  0  1  0  0  0  0  1  1  1  0  1  1  0  1  0  0  0  1  0  1  1  1  1  0  0  1  1  0  0  1  0  1  0  1  1  0  1  0  0  1  1  1  1  1  1  0  0  0  1  1  1  1  1  1  0  0  0  1  1  1  1  0  1  0  0  1  0  1  1  1  1   
 0  0  1  1  1  0  0  1  1  0  0  0  0  1  0  1  1  1  0  0  1  0  1  0  0  1  1  1  0  0  0  0  1  1  0  1  1  0  0  1  1  1  1  0  1  1  0  0  1  0  1  1  1  0  1  1  0  1  1  1  0  1  1  1  0  1  1  1  0  1  1  0  0  0  0  1  1   
 1  0  0  1  1  1  1  0  1  1  0  1  0  0  0  1  1  0  1  0  1  1  0  1  0  0  0  1  1  0  0  1  1  1  1  0  0  1  0  1  1  1  0  0  1  1  0  1  1  0  1  1  0  0  0  0  0  1  1  1  0  0  1  0  1  1  0  1  1  0  0  0  1  1  1  0  0   
 0  1  0  0  1  0  0  0  0  1  0  1  1  0  0  1  0  1  0  0  1  1  0  0  1  0  0  1  0  1  1  1  0  0  1  1  0  1  1  1  0  0  1  0  1  0  0  0  0  1  1  1  0  1  1  0  1  1  0  1  1  1  1  0  1  1  1  0  0  0  1  1  1  0  1  0  0   
 1  1  0  1  0  1  0  1  0  0  1  0  0  1  0  0  0  1  0  1  0  0  0  0  0  0  0  0  0  1  0  0  1  1  1  1  1  0  1  0  1  1  0  1  1  1  1  0  0  1  0  1  0  1  1  0  0  1  0  0  1  0  1  1  0  1  1  0  1  1  1  1  0  0  1  0  1   
 0  1  0  0  1  0  1  1  0  0  1  1  0  1  0  0  1  0  0  1  1  0  0  0  0  1  0  0  1  1  1  1  0  0  0  0  0  0  1  1  1  0  1  1  0  1  0  0  1  1  1  1  0  0  1  1  1  1  0  1  0  1  1  0  0  1  1  1  0  0  0  1  0  0  0  0  0   
 1  0  0  0  0  1  1  0  1  0  1  0  1  0  1  1  0  0  0  1  0  1  1  0  0  0  1  0  0  0  1  0  0  0  1  1  1  1  0  1  1  1  1  1  0  0  0  1  1  1  1  0  1  1  1  1  0  0  1  0  1  1  0  0  0  0  1  0  0  1  0  1  0  1  1  0  0   
 1  1  0  1  1  0  1  1  0  1  0  1  1  1  1  1  0  0  1  0  0  1  0  0  0  1  1  1  0  1  1  0  1  0  1  1  1  0  1  0  1  0  1  1  1  1  0  1  1  0  1  0  0  0  1  0  0  1  1  1  1  1  0  0  1  0  0  0  1  0  0  1  0  1  1  1  0   
 0  1  0  0  1  0  0  1  1  0  0  0  0  0  1  0  1  0  0  0  0  0  1  1  0  0  1  1  0  1  0  1  0  0  0  1  1  0  0  1  1  1  0  1  0  0  0  1  0  1  0  0  0  0  0  1  1  1  0  1  0  0  0  1  1  1  1  1  1  0  1  1  0  0  0  1  1   
 1  0  0  1  1  1  0  1  0  0  0  1  1  1  0  1  0  1  0  1  1  1  0  0  0  0  0  0  1  0  0  0  0  1  0  1  1  1  1  0  1  0  0  0  1  1  1  0  1  1  0  0  0  0  0  1  0  0  0  0  0  1  1  1  0  1  0  1  1  1  0  1  1  1  1  0  1   
 1  0  1  0  0  0  1  0  1  0  0  0  0  0  0  1  0  0  0  1  1  1  1  1  0  1  0  0  0  1  0  0  1  0  0  1  0  1  0  1  0  0  0  1  0  1  1  0  1  1  0  1  0  1  1  0  1  0  1  1  0  1  1  1  1  0  0  1  0  0  1  0  1  0  0  1  1   
 1  0  0  0  1  1  1  0  0  1  1  1  0  0  1  1  0  1  0  0  0  0  1  1  1  1  0  0  1  1  1  0  1  0  0  1  0  1  0  0  1  1  0  0  0  0  0  0  1  0  1  1  1  1  0  0  0  1  0  0  1  1  1  1  0  0  0  0  0  1  1  0  1  1  1  0  1   
 1  0  1  1  0  0  1  0  0  1  1  0  1  1  1  0  0  1  1  1  1  0  1  1  0  1  0  1  0  0  1  1  1  1  0  1  1  1  1  0  0  0  0  0  1  1  0  1  0  1  0  1  0  1  0  1  1  0  0  1  0  0  0  0  0  0  0  0  1  1  0  1  0  1  0  0  0   
 0  0  1  1  1  0  0  0  0  1  1  0  0  1  1  0  0  1  0  1  1  0  0  0  0  1  1  0  0  0  0  1  1  1  1  1  1  0  0  0  1  0  0  0  0  0  1  0  0  1  0  1  1  0  1  1  1  0  1  1  0  1  1  0  1  0  0  0  0  1  0  0  1  0  0  1  0   
 0  1  1  1  0  0  1  1  0  1  1  1  0  0  0  1  0  1  0  1  0  0  1  1  0  1  1  0  0  0  1  0  1  1  1  1  1  1  0  0  0  0  0  0  0  1  1  1  0  0  0  0  0  0  0  1  1  1  1  0  1  0  1  1  1  0  1  0  1  1  1  0  0  1  0  0  1   
 0  1  1  1  1  1  0  0  0  1  1  1  0  1  0  1  1  1  0  0  0  0  0  0  1  0  1  0  0  1  1  1  1  1  1  0  0  0  1  1  0  1  0  0  1  1  0  1  1  1  1  1  1  0  1  0  1  0  0  0  0  0  0  0  1  1  0  1  1  0  0  1  1  1  1  0  1   
 1  1  1  1  1  0  1  0  1  1  0  0  0  1  1  1  0  0  1  1  0  1  0  0  1  0  1  1  1  1  0  1  0  1  1  1  0  0  0  1  1  0  0  0  0  1  0  0  1  1  0  0  1  1  0  1  0  0  0  1  1  0  0  1  0  0  0  0  1  1  1  0  1  0  0  0  0   
 0  0  1  0  0  0  0  1  1  1  1  0  0  0  0  1  1  0  0  1  0  1  0  1  0  0  1  1  0  1  0  1  0  1  1  0  0  0  1  0  1  0  1  1  0  0  0  1  0  0  0  0  0  1  0  0  1  1  1  0  1  1  1  0  0  0  0  0  0  1  1  0  1  0  0  0  1   
 0  1  1  1  0  1  1  1  1  1  1  0  1  0  1  0  1  0  1  0  1  0  1  0  1  0  1  1  1  0  0  0  0  0  0  0  0  0  1  0  1  0  0  1  1  0  0  0  0  1  1  1  1  1  0  1  1  1  1  0  0  0  1  0  1  1  1  0  1  0  1  1  0  0  0  1  0   
 0  0  0  0  1  0  0  0  0  0  0  1  1  0  0  0  0  1  1  0  0  1  1  0  0  1  1  0  1  1  0  1  1  1  0  0  0  0  1  1  1  1  0  1  1  0  0  0  0  0  1  1  0  1  1  1  1  0  0  0  1  0  0  1  0  1  1  0  1  1  1  0  0  1  1  0  1   
 0  1  1  0  0  1  1  0  0  1  1  1  0  0  1  0  0  1  0  0  1  0  1  1  0  1  1  0  1  1  0  0  0  0  0  1  1  0  1  0  1  1  1  1  0  1  0  0  0  1  1  1  0  0  0  1  0  1  0  0  1  1  0  0  0  0  1  1  0  1  0  0  0  1  0  0  1   
 1  1  1  1  0  1  1  0  1  1  1  0  0  0  1  0  1  0  1  1  0  1  1  0  0  0  0  0  0  0  1  1  1  1  0  1  0  1  1  1  0  0  1  0  0  1  0  1  1  1  0  0  1  0  1  0  1  0  1  1  1  0  1  1  1  0  1  1  0  1  0  1  0  0  0  0  0   
 0  1  1  0  1  1  0  0  0  1  0  1  0  0  1  0  0  0  0  1  0  1  1  0  1  0  1  0  1  0  1  1  1  1  1  0  0  1  0  1  1  1  1  1  1  1  1  1  1  1  0  0  0  1  1  0  0  0  0  0  0  1  0  1  0  1  1  1  0  0  0  0  0  1  0  1  0   
 0  1  1  0  0  1  1  0  1  0  0  0  1  1  0  0  1  1  1  0  1  0  0  0  0  1  0  1  0  0  1  1  1  0  1  1  0  0  1  0  0  1  1  1  1  0  1  0  1  1  1  0  1  0  1  0  0  1  1  0  0  1  1  1  0  1  1  0  1  1  1  0  1  1  1  1  1   
 0  1  0  0  0  0  0  0  0  1  1  0  0  0  0  0  1  0  1  1  1  0  1  0  1  0  1  1  1  1  0  0  1  1  0  0  0  0  1  1  1  0  0  0  0  1  1  1  1  0  1  1  1  0  0  0  0  1  0  0  0  1  0  1  1  0  1  1  1  0  0  1  1  0  1  1  0   
 1  0  1  1  1  1  0  0  1  1  1  0  0  1  0  0  1  1  1  0  1  0  1  1  0  0  0  1  1  0  0  0  1  1  1  0  0  0  0  1  0  1  0  1  1  0  1  1  1  0  0  0  0  0  1  1  1  1  1  1  1  1  1  1  1  1  1  1  0  1  0  0  0  1  0  0  0   
 0  0  0  0  0  0  1  1  1  0  0  0  0  0  1  0  0  1  0  0  1  1  0  0  0  0  1  1  1  1  0  1  0  0  0  0  1  0  0  0  1  0  1  0  0  0  1  1  1  1  0  1  1  1  1  1  1  0  1  0  1  1  1  1  1  0  1  1  0  1  0  1  0  0  1  1  1   
 0  0  1  1  1  0  1  1  1  0  0  0  1  0  0  0  1  0  0  0  0  1  1  0  1  0  0  0  1  1  1  1  1  1  1  1  0  1  1  0  1  0  0  1  1  1  1  1  0  0  0  0  1  0  1  0  0  0  1  0  1  0  1  1  0  0  0  0  0  0  0  1  1  1  0  1  0   
 0  0  0  1  1  0  0  1  1  1  1  0  1  0  1  1  1  0  1  0  1  0  0  1  1  1  1  1  1  0  0  1  1  0  1  1  0  0  0  0  0  0  0  1  0  0  0  0  1  0  1  0  1  0  0  1  1  0  1  1  0  0  1  1  0  1  1  0  1  1  1  0  0  0  1  1  0   
 1  1  1  0  0  0  0  0  1  0  0  0  0  0  0  0  1  0  0  0  1  1  0  0  1  1  0  1  0  0  0  1  1  0  1  0  1  0  1  1  1  1  0  1  0  1  0  1  0  0  0  1  0  0  0  0  1  0  0  0  1  0  1  0  0  1  0  1  1  0  1  1  0  0  0  1  0   
 1  0  1  0  1  0  0  1  0  1  1  0  0  0  0  1  0  0  0  0  0  0  1  0  0  1  1  0  0  1  0  0  1  0  1  0  1  0  0  1  0  0  1  1  1  0  0  0  1  0  0  0  0  1  0  0  1  1  0  0  0  0  0  1  1  0  1  1  1  1  1  0  1  1  0  1  0   
 0  1  1  1  0  0  1  1  0  1  0  1  1  1  0  1  0  1  0  1  1  0  1  0  0  1  0  0  0  0  0  1  0  0  1  1  1  0  0  1  1  0  1  1  1  0  1  0  1  1  0  1  1  0  1  1  0  1  0  0  0  0  1  1  1  1  0  0  1  1  1  1  1  1  0  1  0   
 0  1  0  0  1  0  0  0  0  0  0  0  1  1  0  1  0  0  0  0  0  1  1  1  1  0  1  0  1  0  0  0  0  0  0  1  1  0  1  1  1  0  1  0  1  1  0  0  1  0  1  1  1  0  0  1  1  0  1  1  0  1  1  1  1  1  1  1  1  0  0  1  0  0  0  0  1   
 1  1  1  1  0  0  1  0  1  1  0  0  1  0  1  1  1  0  0  1  0  0  0  1  0  1  0  0  1  0  1  1  1  1  1  0  1  0  0  1  1  0  1  1  1  1  1  0  1  1  1  0  0  0  1  0  1  0  1  0  0  0  0  0  1  0  0  1  0  1  0  0  0  0  1  1  0   
 0  1  0  0  0  0  0  1  0  1  0  1  1  0  1  0  1  1  0  1  0  1  0  0  1  1  1  1  0  0  1  0  0  1  0  1  0  1  0  0  0  0  1  1  0  1  0  0  1  1  0  0  0  1  1  0  1  0  1  1  0  0  1  0  1  0  1  0  0  1  0  1  1  1  1  1  0   
 0  0  1  0  0  0  1  0  1  0  1  1  0  1  1  0  1  1  1  1  1  1  1  0  1  0  0  0  1  1  0  0  1  1  0  0  1  1  1  0  0  0  0  1  1  0  0  1  1  0  1  1  0  0  0  0  1  1  1  1  0  1  1  1  0  0  0  1  1  0  1  1  0  0  0  0  0   
 1  1  1  1  1  1  0  1  1  1  1  0  1  1  0  1  0  0  0  0  1  0  1  1  0  0  0  0  0  0  0  1  1  0  1  1  1  1  1  0  1  1  1  0  0  1  0  0  1  1  1  0  1  0  0  0  1  0  0  1  0  0  0  1  1  0  0  1  1  0  1  0  1  1  0  0  0   
 0  0  0  1  1  0  1  0  1  1  0  1  0  1  0  1  0  0  0  1  1  1  0  1  0  0  1  0  1  1  1  0  0  1  1  0  1  0  1  1  1  1  1  1  0  1  1  1  1  1  1  0  0  1  1  1  0  0  0  0  1  0  1  1  1  1  0  0  1  1  0  0  0  1  1  0  1   
 1  0  0  0  1  0  0  1  1  1  0  0  0  1  0  1  0  0  1  1  1  1  1  1  1  1  0  0  0  1  0  0  0  1  0  1  1  1  0  0  1  0  0  1  1  0  0  1  0  1  1  0  0  1  0  1  1  0  0  1  0  1  1  0  0  0  1  1  0  1  1  1  1  1  0  0  0   
 0  1  0  1  1  0  0  0  0  0  1  1  1  1  0  0  1  0  0  0  0  1  0  1  1  1  0  0  1  1  1  1  0  1  0  0  1  1  1  0  0  0  1  1  1  0  0  0  1  0  0  1  1  1  0  0  0  0  1  1  1  0  1  1  1  1  1  0  1  1  1  0  0  1  0  0  1   
 1  0  1  0  1  0  0  0  1  0  1  1  0  1  0  1  1  0  0  0  0  1  0  0  1  1  1  1  1  0  0  0  0  0  0  1  1  1  0  1  0  0  1  0  0  1  0  1  0  1  0  0  1  0  1  1  0  1  0  1  1  0  1  1  1  1  0  1  1  0  1  0  0  0  0  1  1   
 1  1  0  1  1  0  1  0  0  1  0  1  1  0  0  1  0  1  0  0  1  1  0  0  0  0  1  1  1  0  1  1  1  1  1  0  0  1  0  0  1  1  1  0  0  1  0  0  1  1  0  0  1  1  0  0  0  1  1  1  0  0  1  0  1  1  0  1  0  1  0  0  0  0  1  1  0   
 0  0  0  0  0  0  1  1  1  1  0  0  0  0  0  0  1  0  0  0  1  0  1  0  0  0  0  1  1  0  0  0  1  1  1  0  0  0  1  0  1  0  0  0  1  1  1  0  1  1  0  1  1  0  0  1  1  0  0  1  1  0  0  0  1  0  0  0  1  1  0  1  0  1  1  1  1   
 0  1  1  1  0  0  0  1  1  0  1  1  1  0  0  1  0  1  0  0  1  1  1  1  0  1  1  0  0  1  0  0  1  1  1  0  1  0  1  1  0  1  0  1  1  0  1  1  1  1  0  0  1  0  0  1  0  0  0  1  1  0  0  0  1  0  1  1  0  1  0  0  1  0  1  1  0   
 0  0  0  1  1  1  0  1  0  1  0  1  1  0  1  0  0  0  0  0  0  1  1  0  0  0  1  0  0  0  1  1  0  1  1  0  1  0  0  0  0  1  1  1  0  1  1  1  0  1  1  0  0  1  0  1  1  0  0  0  1  1  0  0  0  1  0  0  1  1  0  1  1  1  1  0  1   
 0  1  1  0  1  0  0  0  1  0  0  1  1  1  0  1  0  1  1  0  0  0  1  0  0  1  0  1  1  0  0  0  1  1  0  0  1  0  1  1  0  0  0  1  1  0  0  0  0  0  0  1  0  1  0  0  0  1  0  1  0  0  1  1  1  0  1  1  1  0  0  0  0  0  1  0  0   
 0  0  1  1  0  1  1  0  0  0  1  1  1  0  0  1  0  1  0  1  0  1  0  1  1  0  1  1  0  1  0  1  0  0  0  0  1  1  0  0  1  0  1  0  1  1  1  1  0  1  0  0  1  0  1  0  0  1  0  1  0  0  1  0  0  0  1  1  0  0  0  1  0  1  0  1  1   
 1  0  0  0  1  0  1  1  1  1  1  1  0  1  0  0  0  0  0  1  1  0  0  1  0  0  1  1  0  0  1  1  1  0  0  1  0  1  0  1  1  1  1  1  0  0  1  1  1  1  1  0  0  1  0  1  0  0  0  1  1  1  0  0  0  1  0  1  0  1  1  1  1  1  1  1  1   
 1  0  0  0  1  1  0  0  0  0  1  1  0  0  1  1  0  1  0  0  0  0  1  0  1  1  0  0  1  1  0  1  1  1  1  1  1  0  0  1  0  1  1  0  0  0  0  0  1  0  1  0  0  1  1  0  0  0  1  1  1  0  0  0  0  1  1  1  1  1  0  0  1  1  1  1  0   
 1  0  1  0  0  0  1  0  1  1  0  0  1  1  0  0  1  1  1  0  0  0  1  1  0  0  1  0  1  0  0  0  0  1  0  1  1  0  1  0  0  0  1  0  1  0  0  0  1  1  1  0  1  0  0  1  0  0  1  0  1  1  0  1  1  0  1  1  1  1  0  0  0  1  0  0  0   
 1  0  0  0  0  1  0  1  1  1  0  1  0  1  0  0  1  1  1  0  1  1  0  0  0  1  0  1  1  1  0  0  1  0  0  1  1  1  0  0  1  1  1  0  1  1  0  0  1  1  1  0  1  1  0  0  0  1  1  1  1  0  0  0  0  1  1  1  0  0  0  0  0  1  0  1  1   
 0  0  1  0  0  0  1  0  1  0  1  1  0  0  1  0  0  0  1  0  0  0  0  0  1  0  1  1  1  1  1  0  0  1  1  0  0  1  1  1  1  1  0  1  0  1  1  1  0  0  0  0  1  0  1  1  1  1  0  0  0  0  0  1  1  0  0  0  0  0  1  0  0  0  0  0  1   
 1  0  0  0  1  1  1  1  1  0  1  1  0  0  1  1  0  1  0  0  0  1  0  1  1  0  1  0  1  1  0  1  0  0  1  1  1  1  0  0  1  1  1  0  0  1  0  1  1  1  0  1  0  0  0  1  1  0  1  1  0  1  0  0  1  1  1  0  0  0  1  1  1  0  1  0  1   
 0  0  1  0  1  1  0  1  0  0  1  1  0  1  0  1  1  1  0  0  0  1  1  1  1  1  0  0  0  0  1  1  0  1  0  0  1  0  0  0  1  1  1  1  0  0  0  0  1  1  1  1  0  1  0  0  1  1  1  0  1  1  0  0  1  0  0  1  1  1  1  1  0  0  1  0  1   
 0  0  1  1  1  0  0  1  0  0  0  1  1  1  0  0  0  0  0  1  1  1  1  0  1  1  1  1  1  0  0  0  0  0  0  1  0  1  1  1  1  0  0  0  1  0  1  0  0  1  1  1  0  1  1  1  1  0  0  1  0  0  0  1  0  1  1  1  0  0  0  0  0  0  1  0  0   
 1  1  1  0  0  1  0  1  0  0  0  1  0  0  0  1  0  1  1  1  1  1  0  0  0  1  0  0  0  1  1  1  1  1  1  1  0  0  1  1  0  0  1  0  0  0  1  1  1  1  1  1  1  1  1  0  1  1  1  1  1  0  0  0  0  0  1  1  1  0  0  0  1  0  0  1  1   
 0  0  1  0  0  0  1  1  1  0  0  1  1  1  1  1  1  1  0  0  0  0  1  0  1  0  1  0  0  1  1  1  0  0  1  1  0  1  0  1  0  1  0  1  0  1  1  1  1  0  1  0  0  0  0  1  1  0  0  1  0  1  1  1  1  1  1  1  1  0  1  0  0  0  0  1  0   
 1  0  0  1  1  1  1  0  0  1  1  1  0  0  0  0  0  1  0  1  1  1  0  1  1  1  1  1  0  1  0  1  1  1  0  1  1  1  1  1  0  1  1  1  1  0  0  1  1  1  0  1  0  0  0  1  1  1  1  1  0  0  1  1  0  1  0  0  0  1  0  1  0  0  1  0  1   
 1  1  0  0  0  1  0  1  1  0  0  0  0  0  1  1  0  1  0  1  0  0  0  0  1  1  1  0  1  1  1  1  1  0  0  0  0  1  0  0  0  1  1  0  0  1  1  1  1  0  0  1  1  1  0  0  1  0  0  1  0  0  1  1  1  0  0  0  1  1  1  0  1  1  0  1  1   
 0  1  1  0  1  0  1  1  1  1  1  0  1  0  0  0  1  0  0  1  0  1  1  0  1  1  1  0  1  1  0  0  1  0  1  0  0  0  1  0  0  1  1  1  0  1  1  1  1  0  1  0  0  0  0  1  0  1  0  0  1  0  1  1  0  0  0  0  0  0  1  0  0  0  1  0  0   
 1  1  1  0  0  1  1  1  0  1  0  0  1  0  0  1  0  0  1  0  0  0  0  0  0  0  0  1  0  0  0  0  1  0  1  1  1  0  1  1  1  0  0  0  1  0  0  0  1  0  1  1  1  0  1  0  0  1  0  0  1  0  0  0  0  1  1  1  1  0  1  1  0  1  0  1  1   
 0  1  0  0  1  1  0  1  0  1  1  0  1  1  0  0  1  1  0  0  0  0  1  1  1  0  1  0  1  0  1  1  0  1  0  1  0  0  1  1  1  0  0  0  0  1  0  1  1  1  1  1  0  0  0  0  1  1  0  1  1  0  0  1  1  0  0  0  0  0  1  1  1  1  0  0  1   
 1  1  1  0  1  0  0  0  1  1  0  1  0  0  1  0  1  1  0  0  0  0  1  1  0  1  0  0  1  1  0  1  0  0  0  0  1  1  1  0  1  0  1  1  0  0  0  0  1  1  0  1  0  1  0  0  0  1  0  1  1  0  1  1  0  0  1  0  1  1  0  1  0  0  1  1  1   
 1  1  1  0  0  1  1  1  0  1  0  0  0  0  1  1  0  0  0  1  0  1  1  1  0  1  0  0  0  1  1  0  1  0  0  1  1  0  0  0  0  0  1  0  0  0  0  1  0  1  1  0  0  1  1  1  1  1  0  1  0  1  0  0  0  1  1  0  0  1  0  1  0  1  0  1  0   
 1  0  1  0  1  0  1  1  0  1  0  1  1  1  0  1  0  1  0  0  0  1  1  1  1  1  0  1  1  1  0  0  1  0  0  0  0  1  0  0  0  0  1  1  1  1  1  1  0  1  1  1  1  0  1  0  0  1  1  0  0  0  0  0  0  1  0  0  1  0  1  1  0  0  0  1  0   
 0  1  1  1  0  0  1  0  0  0  0  0  0  1  0  1  0  0  1  1  1  1  1  0  0  0  0  0  0  0  0  1  1  0  0  0  1  0  0  0  0  0  0  0  1  1  1  1  0  1  1  0  0  1  0  1  1  0  0  0  0  1  1  1  1  0  1  1  0  1  0  0  0  1  0  0  0   
 1  0  1  0  1  1  0  0  0  1  1  1  0  1  1  1  1  0  0  1  0  1  0  0  1  0  1  1  1  0  1  1  0  0  0  0  1  0  1  0  1  1  0  0  1  1  1  0  1  1  1  1  1  0  0  1  0  0  0  0  0  1  0  0  0  1  0  0  1  1  1  0  1  0  1  0  0   
 1  1  0  0  0  0  1  0  1  1  1  0  0  1  1  0  1  1  1  0  1  1  1  0  0  1  0  1  0  1  1  0  0  1  0  1  0  0  1  0  1  1  1  0  1  1  0  1  0  1  0  1  1  0  1  0  1  0  1  1  1  1  0  1  0  1  0  1  1  0  0  0  1  0  0  1  0   
 0  1  0  1  0  0  0  1  0  1  0  1  0  1  0  0  0  1  1  1  0  1  0  0  0  0  1  0  0  1  0  1  0  1  0  1  1  1  0  1  1  0  1  1  0  1  1  1  1  1  1  0  1  1  0  1  0  1  1  0  0  0  1  1  1  0  0  1  1  0  0  0  0  0  1  0  0   
 1  0  1  0  0  1  0  1  1  0  0  0  0  1  1  0  0  1  1  0  1  0  1  0  1  1  1  1  1  0  1  1  1  0  0  1  1  0  1  0  1  0  1  1  1  1  0  1  0  0  1  0  1  0  0  0  0  1  0  1  0  1  0  1  1  0  1  0  1  0  0  0  1  1  0  0  1   
 1  1  1  0  1  1  0  1  0  0  0  0  1  0  1  0  0  0  1  1  1  0  0  1  0  0  0  1  0  1  0  1  1  1  0  0  1  0  1  1  0  0  1  0  0  1  1  1  0  0  0  1  0  0  0  0  0  0  1  1  1  1  0  1  0  1  0  0  1  1  1  1  0  1  1  1  0   
 1  0  0  0  1  1  1  0  1  0  1  1  0  0  0  1  1  0  0  1  0  1  0  1  0  0  0  0  0  0  0  1  0  1  1  1  1  1  0  0  1  0  1  0  0  0  1  0  0  0  1  0  1  0  0  0  1  0  0  1  0  0  0  0  0  1  0  1  0  1  1  1  1  1  0  0  1   
 0  1  1  1  0  0  1  0  0  0  0  0  0  1  0  0  0  1  1  0  0  1  0  0  1  1  0  0  1  0  0  0  1  0  0  1  0  0  0  0  1  1  1  0  1  1  1  0  1  0  0  1  0  0  1  0  0  1  0  0  1  1  0  0  1  1  0  0  1  1  1  1  0  1  1  1  1   
 0  1  0  1  0  0  1  1  1  0  1  1  1  1  0  0  0  1  1  1  0  1  1  0  1  1  1  0  0  1  1  0  1  0  1  1  0  1  1  0  0  1  0  0  1  0  0  0  0  1  1  0  0  0  1  1  0  1  0  1  1  1  1  0  0  1  1  0  1  1  0  0  1  0  1  1  0   
 1  0  1  1  1  1  1  0  0  0  1  0  0  1  0  1  0  1  0  1  0  1  1  0  0  0  0  1  1  1  0  1  0  0  0  1  1  0  0  1  0  1  1  1  0  0  1  0  1  1  1  0  0  0  0  1  0  1  1  0  0  0  0  0  0  1  1  0  1  1  0  1  1  1  0  0  1   
 1  1  0  1  1  1  0  1  1  0  0  0  0  0  1  0  0  1  1  0  0  0  0  0  0  0  1  0  1  0  1  1  1  0  0  0  1  1  1  1  1  0  0  0  1  1  1  1  1  1  0  1  1  1  0  0  1  0  1  0  1  0  1  0  1  1  0  1  0  0  0  1  0  0  0  1  0   
 0  0  0  1  1  1  1  0  1  1  1  0  0  0  1  0  1  1  0  1  1  0  0  0  1  0  0  0  1  0  1  1  0  1  1  0  1  0  1  1  1  0  0  0  0  0  1  1  0  0  1  1  1  0  0  1  1  0  1  0  1  0  0  1  1  0  0  1  0  0  0  0  1  1  1  0  0   
 1  1  1  1  1  0  0  0  1  1  0  1  1  1  0  1  0  0  0  1  0  0  1  0  1  0  1  0  1  0  0  1  0  0  1  0  1  1  1  0  1  0  0  0  1  1  0  0  1  1  1  0  0  0  0  0  0  1  0  0  1  0  0  0  0  0  0  1  0  1  1  1  1  0  1  0  0   
 1  1  0  0  1  1  1  1  1  1  1  0  1  0  1  0  1  1  0  0  1  1  1  0  1  0  0  0  0  0  0  1  0  1  0  0  1  1  0  1  1  0  1  0  0  1  0  1  1  1  1  0  0  0  1  1  0  0  1  0  0  1  1  1  0  0  1  0  1  1  0  1  1  0  0  0  1   
 1  1  1  1  0  1  1  0  1  1  0  0  0  1  0  0  1  0  0  1  0  0  0  0  1  0  1  1  0  1  1  1  1  1  0  0  0  1  1  1  0  0  0  1  0  1  1  1  1  1  1  0  1  0  1  0  0  1  0  0  0  0  1  0  0  0  1  1  1  1  0  1  0  0  0  1  0   
 1  0  0  1  0  0  0  0  0  1  1  1  0  0  1  0  1  1  0  0  0  0  0  1  1  1  0  0  0  1  1  0  0  0  0  1  1  1  1  0  0  1  1  1  1  0  1  1  0  0  1  0  0  0  0  1  1  0  1  0  1  0  1  1  1  1  0  0  0  0  1  0  0  0  0  1  0   
 0  0  1  1  1  0  1  0  1  1  1  0  1  0  0  0  0  0  0  1  1  0  0  1  0  0  1  1  0  0  0  1  1  0  0  1  1  0  0  1  1  1  1  0  0  0  1  1  1  1  0  1  0  0  1  0  0  1  1  1  1  1  0  1  0  1  0  0  0  1  1  1  0  0  1  0  1   
 0  1  1  0  1  0  0  0  0  0  0  1  0  1  1  1  0  0  0  0  1  0  0  0  0  1  1  0  1  1  0  0  0  1  0  1  0  0  1  0  1  1  1  0  1  1  1  1  0  1  0  0  1  0  1  0  1  1  1  0  0  1  0  0  1  1  0  1  0  0  0  1  1  1  0  0  0   
 1  1  0  1  0  1  0  1  1  1  0  0  0  0  0  0  1  0  0  1  0  0  0  1  0  1  0  0  1  1  1  0  0  0  1  0  1  1  1  1  1  0  1  0  0  0  0  1  1  1  1  0  1  1  1  1  1  1  0  0  1  0  1  0  0  1  0  0  1  0  1  0  1  1  1  0  1   
 0  0  1  1  1  0  1  0  1  0  0  1  0  1  0  1  1  0  0  1  1  0  1  1  1  0  1  0  1  0  0  1  0  0  1  0  1  1  1  0  0  0  0  0  1  0  1  0  1  1  0  0  0  0  1  0  1  1  0  1  0  0  1  1  0  1  1  1  1  1  0  0  1  1  0  0  0   
 1  0  0  1  1  1  0  1  0  1  0  1  1  1  1  1  0  0  1  0  1  0  0  0  0  1  0  0  0  1  0  0  0  0  0  1  1  1  0  0  0  1  1  1  1  1  1  1  1  1  0  0  0  0  1  1  0  0  0  0  1  1  0  1  0  0  0  1  0  1  0  1  1  1  0  1  1   
 1  1  1  1  1  1  0  0  0  0  1  0  0  0  1  0  1  1  0  0  0  1  1  1  1  0  0  0  1  0  1  0  1  0  0  0  1  0  1  0  1  1  0  0  1  1  1  1  1  0  0  1  0  1  1  0  1  1  0  0  0  0  0  0  1  1  1  1  0  1  0  1  1  0  0  1  1   
 1  0  0  1  1  1  1  1  0  0  1  0  1  1  1  0  1  0  1  0  0  1  0  0  1  1  0  0  1  1  1  0  0  1  1  1  1  0  0  1  1  1  1  1  0  1  1  1  1  0  1  1  0  1  0  0  1  1  1  1  0  1  1  1  0  1  0  1  1  0  1  0  1  1  1  0  1   
 1  1  0  0  1  0  0  0  0  1  0  0  1  0  0  1  1  0  0  0  1  0  1  0  1  0  0  1  0  0  1  0  1  0  0  1  1  1  0  1  1  0  1  0  0  0  0  1  0  0  1  0  1  0  0  1  1  1  0  1  1  0  1  1  1  0  0  0  0  1  1  1  0  0  0  0  0   
 0  1  0  1  1  1  0  1  0  0  1  0  0  0  1  0  1  0  0  1  0  0  0  0  1  1  0  1  1  0  0  1  1  1  1  1  1  0  1  0  0  1  0  1  0  0  1  1  1  0  1  0  1  0  0  1  0  1  1  1  1  0  0  1  1  1  0  1  0  1  0  0  1  0  0  0  0   
 1  1  1  1  1  1  1  1  0  0  0  1  0  0  0  0  1  1  1  1  1  1  1  0  1  0  0  0  0  0  1  0  0  1  0  1  1  0  1  1  1  1  1  1  0  0  0  1  1  0  0  1  1  1  1  1  0  0  0  1  0  0  0  1  1  1  0  1  1  1  1  0  1  1  0  1  0   
 0  1  1  0  0  1  1  1  0  0  1  1  0  1  0  1  0  0  1  1  1  0  1  1  1  1  1  1  0  0  1  0  1  0  1  1  0  0  1  1  1  0  0  0  1  1  0  0  1  1  0  1  1  0  1  0  1  0  0  0  1  1  1  0  1  0  1  0  1  1  1  1  1  1  1  0  0   
 0  0  0  0  1  0  0  0  0  1  1  1  0  1  0  0  1  1  1  0  1  0  1  1  0  0  0  1  1  1  0  1  0  1  1  1  0  0  0  1  1  1  0  0  1  0  0  0  1  0  0  1  1  0  0  0  0  1  1  1  1  1  0  1  1  0  1  0  1  1  0  1  1  0  0  1  0   
 1  1  0  0  0  0  1  1  1  1  0  1  1  0  0  0  0  0  1  0  0  1  1  0  0  0  0  0  0  1  0  1  0  1  0  1  1  0  0  0  1  0  0  0  1  0  1  1  1  0  1  1  1  1  1  1  0  0  1  0  1  0  0  0  1  0  1  0  1  0  0  1  1  0  1  1  1   
 1  0  0  0  0  0  1  1  1  0  0  1  0  1  1  1  0  0  1  0  1  1  0  1  0  1  0  1  1  0  0  1  0  1  1  0  1  1  1  0  1  1  1  0  1  0  0  1  1  0  1  0  0  1  1  0  0  0  0  1  1  0  0  0  1  1  0  1  0  1  0  0  1  0  1  1  0   
 0  1  0  1  0  0  0  0  0  1  0  0  0  1  0  1  1  0  1  0  0  0  0  0  0  1  0  1  1  1  0  1  1  0  0  0  1  1  1  0  1  1  0  1  1  0  0  0  0  0  1  1  0  1  0  1  1  0  0  1  0  1  0  0  0  0  0  0  1  1  1  0  0  1  0  1  1   
 1  0  0  1  0  1  0  0  0  0  1  1  0  1  0  1  1  1  0  1  1  0  1  1  0  1  0  0  1  0  0  1  0  0  0  1  1  0  0  1  0  1  1  0  0  1  1  0  1  1  1  1  1  1  1  1  1  1  1  0  0  1  0  0  0  0  1  0  1  1  0  0  1  0  0  0  0   
 1  0  0  1  0  0  0  1  0  1  1  1  0  1  0  1  0  1  0  1  0  1  0  1  0  0  1  0  0  1  1  1  0  1  1  0  0  1  1  0  0  1  1  0  1  0  1  1  0  1  0  1  0  0  1  1  0  1  0  0  1  1  1  0  0  1  0  1  1  1  1  1  1  1  0  0  1   
 0  0  1  1  1  1  1  1  0  1  1  1  1  0  0  1  1  1  0  1  1  1  0  0  0  1  0  1  1  1  0  0  1  1  0  0  0  0  1  1  0  1  0  1  0  0  0  0  0  1  1  0  1  0  0  1  0  1  1  1  1  1  1  1  0  1  1  1  0  1  1  1  0  0  1  0  1   
 1  0  0  0  0  1  0  1  1  0  1  1  1  0  0  0  1  0  0  0  1  0  0  0  0  0  1  1  0  1  1  1  1  0  1  1  1  0  1  0  1  1  0  0  1  0  0  1  1  1  1  0  0  1  1  1  1  0  0  1  1  1  1  1  1  1  1  1  1  0  1  1  0  0  0  1  0   
 1  0  0  1  0  1  1  0  0  0  1  1  0  0  1  1  1  1  0  1  1  1  0  0  1  0  1  0  0  0  0  0  0  1  0  0  0  1  1  1  0  1  0  1  1  1  0  0  0  1  1  0  0  1  0  1  0  1  1  1  1  0  1  1  0  0  0  0  1  1  1  0  0  0  1  0  1   
 1  0  0  1  0  0  0  0  1  1  0  1  0  0  0  1  1  0  1  1  0  0  1  0  1  0  1  0  0  1  0  1  1  0  0  1  1  1  1  1  1  0  1  1  1  0  0  1  1  0  0  0  1  1  0  0  0  0  0  0  1  0  0  1  0  1  1  0  1  1  1  1  1  1  0  0  1   
 0  0  0  1  0  0  0  0  1  0  1  1  0  1  0  1  0  1  1  0  0  0  1  0  0  0  1  1  0  1  1  1  1  0  0  0  1  1  0  1  1  0  0  0  0  1  1  1  0  1  1  1  0  1  1  0  0  0  1  0  0  1  0  0  0  1  1  0  0  1  0  0  0  1  1  0  0   
 1  0  0  1  1  0  0  1  1  1  0  0  1  1  1  0  0  1  0  0  0  1  0  1  1  1  1  1  0  1  0  0  1  1  0  0  1  0  0  0  0  1  0  0  0  0  1  0  0  1  1  0  1  1  1  0  0  1  0  0  0  1  0  1  0  1  0  1  1  1  0  1  0  1  0  1  0   
 1  1  1  1  0  1  0  0  0  0  0  0  0  1  1  0  0  1  0  0  1  0  1  1  0  0  1  1  1  1  0  0  1  1  1  0  1  1  0  1  0  1  0  1  1  1  1  1  0  1  1  1  1  1  0  0  1  0  1  0  1  1  1  0  1  1  1  1  1  1  1  0  0  0  1  1  1   
 0  0  1  1  1  0  1  1  0  1  0  0  1  0  0  1  0  1  1  0  0  1  1  0  0  1  1  0  1  1  0  0  1  0  1  1  0  1  0  0  0  0  0  1  1  1  1  1  0  1  1  0  0  0  1  1  0  0  1  1  0  0  0  1  0  0  0  0  1  0  1  1  1  1  1  1  1   
 1  1  1  0  1  0  1  0  0  1  1  1  0  1  0  0  0  1  0  0  0  0  1  0  1  1  1  0  1  1  1  0  0  1  1  0  0  0  0  0  0  1  1  1  0  1  0  1  0  0  0  1  1  0  0  0  1  0  1  0  1  1  1  1  1  1  0  0  1  0  1  1  1  1  1  0  1   
 0  0  0  1  0  0  0  0  1  1  0  0  0  1  1  1  0  0  1  0  0  0  0  0  0  1  0  0  1  1  1  0  1  0  1  0  0  1  1  1  1  1  1  0  1  1  0  1  1  1  1  1  1  1  0  0  1  1  1  0  1  0  0  1  0  0  0  1  0  1  1  0  0  1  0  0  0   
 0  1  1  0  1  1  0  1  0  1  0  1  1  1  0  0  1  1  0  0  1  1  1  1  1  1  0  1  1  0  1  0  0  0  1  0  1  1  1  1  0  1  0  0  1  0  0  0  1  0  1  1  1  0  0  1  0  1  0  0  0  0  0  0  1  1  0  0  1  1  0  1  1  0  1  1  1   
 0  1  0  0  1  1  1  1  1  1  0  0  0  1  1  1  1  1  1  0  1  1  0  0  1  1  0  1  0  1  0  1  0  0  0  1  0  1  0  0  1  0  0  1  1  1  1  0  0  1  1  1  1  1  0  1  0  1  1  0  1  0  1  0  1  1  0  1  0  0  1  0  1  0  1  0  1   
 0  1  1  1  1  1  0  0  1  1  0  0  0  1  1  1  0  0  0  1  0  0  0  1  1  1  0  0  0  1  0  1  0  0  1  1  1  1  0  0  1  1  0  0  0  0  1  1  1  1  1  1  0  0  0  1  0  0  1  1  0  1  0  1  0  0  0  0  0  0  0  0  0  0  1  0  1   
 0  1  0  1  0  1  1  0  1  1  1  1  0  0  0  0  1  1  0  1  0  0  0  0  0  1  1  0  0  0  1  0  1  1  0  0  1  1  1  1  0  1  0  0  0  0  0  1  1  0  1  0  0  1  0  1  1  0  1  0  1  0  1  1  0  0  1  0  0  1  0  0  0  0  1  0  0   
 0  1  1  0  1  1  0  0  0  1  1  1  1  1  0  0  0  1  0  1  0  0  1  1  1  1  0  0  1  1  0  1  0  1  1  0  0  1  1  1  1  1  1  0  0  0  0  1  0  0  0  0  0  1  1  1  1  0  1  0  1  1  0  1  0  1  0  1  0  1  1  0  0  1  0  0  0   
 0  1  0  1  1  1  1  1  1  0  0  0  0  0  1  0  1  1  1  0  1  0  1  1  0  1  0  1  1  0  1  1  0  1  0  1  0  0  0  1  0  0  1  1  1  0  0  0  1  1  1  0  1  0  0  1  1  0  0  1  0  1  0  0  0  1  0  1  0  1  0  1  0  0  1  0  1   
 0  0  1  1  1  1  0  0  0  0  0  0  1  1  1  0  0  0  0  1  0  1  1  0  1  0  0  0  0  1  0  1  0  0  1  1  0  0  1  0  1  0  1  0  0  1  0  0  0  1  0  0  0  1  1  0  0  1  1  0  0  1  1  0  1  0  0  0  1  0  0  0  0  1  0  1  1   
 1  1  0  0  1  1  0  1  1  0  0  1  1  1  0  1  0  0  0  1  1  1  1  1  0  0  1  1  0  0  1  1  0  0  1  1  1  0  0  1  1  0  1  1  1  1  1  0  0  1  1  0  1  0  0  1  1  1  0  1  1  0  1  1  0  1  0  1  0  0  1  1  0  1  1  0  1   
 1  0  0  0  1  1  0  0  1  0  0  0  1  1  0  0  0  0  1  0  0  0  0  0  0  0  0  1  1  0  0  0  1  0  0  0  1  1  0  1  0  0  1  0  0  1  0  1  1  0  1  0  1  0  1  1  0  1  0  1  0  0  1  0  1  1  1  0  1  0  0  1  1  1  1  1  0   
 1  0  0  1  1  0  1  0  0  1  1  1  0  0  1  0  1  0  0  1  0  0  1  1  0  1  1  1  1  0  0  0  0  0  1  1  0  1  0  1  1  0  0  0  1  0  0  1  1  0  0  1  0  1  0  0  1  0  1  1  1  1  0  0  0  1  0  1  1  1  1  0  1  0  0  0  0   
 0  0  1  1  1  1  1  1  1  0  1  0  0  1  0  1  1  0  0  1  1  1  1  1  1  0  1  1  0  0  1  0  1  1  0  0  0  0  1  0  1  1  1  0  1  0  1  0  0  0  1  0  0  0  0  1  0  0  1  1  0  1  1  1  1  0  0  1  0  1  1  1  0  1  0  1  1   
 1  1  1  1  1  0  0  1  1  1  1  0  1  1  1  0  0  0  0  0  0  1  0  0  1  1  1  0  0  1  0  0  1  1  0  0  1  1  1  0  1  1  0  0  1  1  1  1  1  1  0  0  1  0  1  0  0  0  1  0  1  0  0  0  0  1  1  0  0  1  1  1  0  0  1  0  0   
 1  1  1  0  0  0  0  0  0  0  0  1  0  0  0  0  0  0  0  0  1  0  1  1  0  0  0  0  0  0  1  0  1  0  1  1  0  1  0  1  0  0  1  1  1  0  0  1  1  0  1  1  1  0  0  0  0  1  1  1  1  0  0  0  0  1  0  0  0  1  0  0  0  1  1  0  0   
 1  0  0  1  1  0  1  0  0  1  0  1  1  1  1  0  0  0  1  1  1  1  1  0  0  1  1  0  0  0  1  1  0  1  0  1  1  1  0  0  0  0  1  0  0  0  1  0  0  1  1  1  1  1  0  0  0  1  1  1  1  1  1  1  1  1  1  1  1  0  1  0  0  0  1  0  1   
 1  1  1  1  0  1  1  0  0  0  0  0  0  0  1  1  0  0  1  1  0  0  0  1  1  0  0  0  0  0  0  0  1  1  0  1  0  0  0  0  1  0  0  0  0  0  0  1  1  0  1  0  1  1  1  1  0  0  0  0  1  0  0  0  0  0  0  1  0  0  0  0  0  0  1  1  0   
 0  1  1  1  0  0  1  0  1  0  0  0  1  1  1  1  0  1  1  0  0  0  0  0  0  0  0  0  0  1  1  0  0  1  0  0  0  0  1  1  0  1  0  0  0  1  1  1  0  1  1  0  1  0  1  1  1  1  1  0  0  0  0  0  0  0  1  1  0  1  1  1  0  0  1  1  0   
 1  1  0  1  0  1  0  0  0  1  0  0  1  0  0  0  1  0  1  0  0  0  1  1  0  1  1  0  0  1  1  1  1  1  0  0  0  1  1  0  1  1  0  1  0  1  1  0  0  0  1  1  1  1  0  1  1  0  1  1  1  1  1  0  0  0  0  1  0  0  0  1  1  1  1  1  1   
 0  1  1  0  0  0  0  0  1  0  1  1  0  0  1  1  0  1  1  0  1  1  1  0  0  1  1  0  1  1  1  1  1  1  0  1  1  1  1  0  0  1  0  1  0  0  0  1  0  1  1  1  1  0  1  1  0  0  1  1  1  0  1  1  1  1  0  1  0  1  1  1  1  1  0  0  0   
 0  0  1  0  0  0  1  1  1  1  1  1  1  1  0  1  1  0  1  0  1  1  0  0  1  0  1  0  1  0  0  0  0  0  0  1  1  0  1  1  0  0  1  1  0  1  1  1  1  0  0  0  0  1  0  1  1  0  1  1  1  1  0  0  1  1  1  0  1  0  1  1  0  1  0  0  0   
 1  0  1  1  0  1  1  0  0  0  1  0  0  0  0  0  0  0  0  1  0  1  1  0  0  1  1  1  1  1  1  1  1  0  0  0  0  1  0  1  0  1  1  1  1  1  1  0  0  0  1  0  0  1  0  1  1  1  0  0  1  1  1  0  0  0  0  1  0  1  1  0  0  1  1  1  0   
 0  0  1  0  0  0  0  0  0  1  1  1  0  1  1  0  0  0  0  1  0  0  1  1  0  0  1  1  1  0  0  0  1  0  0  0  1  0  1  1  1  1  1  1  1  1  1  1  0  0  1  1  0  1  0  1  1  1  1  0  1  0  1  1  1  1  1  0  1  0  0  0  1  1  1  0  0   
 1  1  1  0  1  1  1  1  1  1  1  1  1  0  1  0  0  1  1  1  1  1  0  1  0  1  1  0  0  0  0  0  1  1  0  1  0  1  0  0  0  1  0  0  0  0  1  0  0  0  0  1  1  1  1  1  1  1  1  0  1  0  0  0  1  1  1  0  1  0  1  1  0  1  1  0  0   
 1  1  1  1  0  0  0  1  0  0  0  0  0  0  1  1  0  0  0  1  1  0  1  1  1  1  0  0  0  1  1  1  0  1  1  0  1  1  1  0  1  1  1  0  1  0  1  1  1  1  1  0  1  0  1  0  1  1  0  1  1  0  0  1  0  0  1  0  1  1  0  0  0  1  1  1  1   
 0  1  0  0  0  0  0  1  1  0  1  1  0  1  1  0  0  0  0  1  0  1  1  0  0  0  0  0  0  1  0  0  0  1  1  1  0  1  1  1  0  0  0  0  0  1  1  1  0  1  1  1  1  1  1  0  0  1  1  0  0  1  0  0  0  0  0  0  1  0  1  1  0  0  1  1  0   
 1  1  1  0  0  0  0  0  0  1  1  1  0  0  0  1  1  1  0  1  0  1  1  1  1  1  0  1  1  1  0  1  0  1  1  1  0  0  1  0  0  1  0  1  0  0  0  0  0  1  0  1  1  0  0  0  0  0  0  1  0  1  1  1  1  0  1  1  0  0  0  1  0  1  1  1  1   
 0  1  1  0  1  0  1  1  1  1  1  0  1  1  1  0  1  1  1  1  0  1  0  0  0  1  1  0  0  1  0  1  1  0  0  0  0  0  1  1  1  1  1  0  1  0  0  1  1  1  0  1  1  1  1  1  0  0  1  1  0  1  1  0  1  1  0  1  1  1  0  0  1  0  1  1  1   
 1  1  1  0  0  1  1  1  1  1  0  1  0  0  1  1  1  0  0  1  1  1  1  1  0  1  0  1  1  1  1  1  1  0  0  0  1  0  0  0  1  1  1  0  1  0  0  1  0  1  1  1  0  0  1  1  1  0  0  1  0  1  1  0  0  0  1  0  1  0  0  0  1  0  0  1  1   
 0  1  0  0  1  1  0  1  0  1  0  0  0  0  1  1  0  0  1  0  0  1  0  0  1  1  1  0  0  0  0  1  1  1  1  0  1  1  0  1  1  0  0  1  1  1  1  1  0  1  1  1  0  0  1  0  0  1  0  1  1  1  0  1  1  1  1  0  1  0  0  1  0  1  0  0  1   
 0  0  1  1  1  0  1  1  0  0  0  0  0  0  0  1  0  1  0  1  0  1  0  1  1  1  1  0  1  1  1  0  1  0  1  0  1  1  0  1  1  0  1  0  0  1  0  0  0  0  0  0  1  0  0  0  0  1  0  1  0  0  1  1  0  0  1  0  0  1  0  1  0  0  1  0  0   
 0  1  0  0  0  0  1  0  1  1  1  0  0  0  1  1  0  0  1  1  0  0  0  0  1  1  0  1  1  1  0  1  1  0  1  0  0  1  1  1  1  0  0  1  0  0  1  0  1  0  0  0  0  1  1  1  1  1  0  0  1  0  1  1  1  0  1  1  0  1  1  1  1  0  1  1  0   
 0  1  0  1  1  1  0  1  1  1  0  1  1  1  1  0  1  1  0  0  0  1  1  1  0  0  0  0  0  1  0  1  0  1  0  1  1  0  1  0  1  1  0  1  0  1  0  0  1  0  0  0  1  1  0  0  1  1  1  1  0  0  1  0  0  0  0  0  0  0  1  1  1  0  0  1  0   
 1  1  1  1  1  1  0  1  1  1  0  1  0  0  0  0  0  1  1  0  0  1  0  1  0  1  0  0  1  1  1  0  1  1  1  1  0  1  0  0  1  1  1  0  1  1  0  0  0  0  0  1  0  1  0  0  0  0  1  1  0  0  1  1  1  1  1  0  0  1  0  1  0  0  0  0  1   
 0  0  1  0  0  0  1  0  0  0  1  1  0  1  0  0  0  1  0  0  1  1  1  0  1  0  1  1  1  0  1  0  0  0  1  0  0  0  1  0  0  0  0  0  0  0  1  0  0  0  1  0  1  0  0  1  0  1  0  0  1  1  1  1  1  1  0  1  1  1  0  1  0  0  1  0  0   
 1  1  1  1  0  1  1  1  1  1  0  0  1  1  1  0  1  0  0  1  0  1  1  1  0  1  0  1  0  0  1  0  0  1  0  0  1  1  0  1  1  1  0  0  0  1  0  1  0  0  1  0  0  1  1  1  1  1  0  0  0  0  1  1  0  0  1  0  1  0  1  0  0  1  1  1  1   
 0  0  1  1  0  0  1  0  0  0  1  0  1  0  1  0  1  1  1  0  1  1  1  1  0  1  1  1  0  0  1  1  0  1  1  0  0  0  1  1  1  1  1  1  0  1  0  0  1  0  1  0  1  0  0  1  0  0  0  1  1  0  0  0  0  0  0  0  0  0  1  1  1  0  0  1  0   
 1  0  1  1  0  1  1  1  0  1  1  0  0  0  0  1  0  0  0  1  0  1  0  1  1  1  1  0  1  0  1  1  0  1  1  0  1  0  1  0  0  0  1  0  0  1  0  1  0  0  1  0  1  1  0  0  1  1  1  1  1  0  1  1  1  1  1  1  0  1  0  1  1  0  1  1  0   
 0  0  0  1  1  1  0  0  0  0  0  1  0  0  1  1  0  0  1  0  1  1  0  0  1  1  1  0  1  0  1  1  0  1  0  1  1  0  0  0  0  1  0  1  0  0  0  0  1  0  0  0  1  0  1  1  1  1  0  1  1  1  0  0  1  0  1  0  0  0  0  1  0  0  0  1  1   
 1  0  1  0  1  0  0  1  1  1  1  1  1  0  0  1  0  1  0  1  0  0  0  1  1  1  1  0  0  0  1  0  1  1  0  1  0  1  1  1  0  0  1  0  0  0  0  1  1  0  1  1  1  0  0  1  0  0  0  1  0  1  0  1  1  0  0  0  1  1  1  1  1  1  0  1  0   
 0  1  0  1  1  1  1  1  0  1  0  0  0  1  1  0  1  1  1  0  1  0  0  1  1  1  0  0  1  1  1  0  1  0  1  0  1  0  0  1  0  1  0  0  1  0  1  1  1  0  1  1  1  1  0  1  0  1  1  0  0  0  0  0  0  1  1  1  0  1  0  0  0  0  0  1  0   
 0  1  1  0  1  1  0  0  1  1  0  0  1  0  0  0  0  0  1  0  0  1  0  1  0  1  1  0  1  1  0  0  1  0  1  1  1  1  0  1  1  0  0  1  0  1  1  1  1  1  1  1  1  1  0  0  1  1  1  0  0  0  1  1  0  0  0  1  1  1  0  0  0  1  1  1  0   
 0  0  0  1  1  1  1  1  1  1  0  1  0  1  0  1  1  1  0  1  0  0  1  0  0  1  1  0  0  0  1  0  0  0  1  0  1  1  1  0  1  0  0  0  0  0  0  1  0  1  0  0  0  0  1  0  1  0  0  1  1  0  1  0  0  0  1  1  0  0  1  1  1  1  1  1  0   
 1  0  0  0  0  0  0  0  1  1  1  0  0  1  0  1  1  0  0  0  1  0  1  1  0  1  0  1  1  1  0  0  1  0  0  1  0  1  1  0  1  1  1  0  0  0  0  1  1  1  1  1  0  0  1  1  1  0  1  1  1  1  1  1  0  0  0  1  0  0  0  0  0  1  1  1  0   
 1  0  1  1  0  0  1  1  1  0  0  1  1  1  1  0  1  0  0  0  1  1  0  1  0  0  0  1  0  1  0  0  1  0  1  0  1  0  1  1  1  0  1  0  1  0  1  0  1  0  0  1  1  1  0  0  1  1  0  0  0  0  1  0  0  0  0  1  0  1  0  0  1  1  1  0  1   
 1  1  1  0  1  1  1  0  1  1  1  0  1  0  1  0  1  0  1  1  0  0  1  1  1  1  0  1  0  1  1  0  1  1  0  0  1  1  1  0  1  1  0  0  1  0  0  0  0  1  1  1  1  0  0  0  1  1  1  1  0  1  1  1  0  1  1  0  1  1  1  0  1  1  1  1  0   
 1  0  1  1  0  1  1  1  0  1  0  1  1  1  1  1  0  1  0  0  0  1  0  0  1  1  0  1  0  1  1  0  1  0  0  1  1  1  1  0  0  1  0  1  0  0  1  1  1  0  0  1  0  1  0  0  1  1  0  1  1  0  1  0  0  0  0  0  0  0  1  1  0  0  1  0  1   
 1  0  0  0  0  1  0  0  1  0  1  0  1  0  0  0  0  0  0  0  1  0  1  0  1  0  0  0  0  1  1  1  0  0  0  0  0  0  1  0  0  1  0  0  1  0  0  0  0  1  0  0  0  0  1  0  0  0  0  0  0  1  0  1  1  1  0  1  1  1  1  0  0  0  0  0  0   
 0  0  0  0  0  0  0  1  1  0  0  1  1  1  1  0  0  1  0  1  1  0  1  1  0  0  0  0  1  0  0  0  1  1  0  0  1  1  1  1  0  0  1  1  0  0  0  0  1  0  1  0  1  1  0  1  1  1  1  0  1  0  0  1  1  0  1  0  0  1  0  1  1  0  1  0  0   
 1  0  0  1  0  0  1  1  0  0  1  0  1  1  1  0  1  0  0  1  0  0  0  1  0  1  0  1  1  0  1  1  1  0  0  1  1  1  1  1  0  0  0  1  1  1  0  1  1  1  0  0  0  0  1  0  0  1  1  1  0  1  0  0  0  1  1  1  1  1  1  1  1  1  1  1  0   
 0  0  1  1  1  0  1  0  0  0  0  0  1  0  1  1  1  0  1  1  0  1  1  0  1  0  0  1  1  1  0  0  0  0  1  0  1  0  0  0  0  1  0  0  0  0  0  0  0  1  1  1  1  0  0  1  1  0  0  1  0  1  0  1  0  1  0  1  0  0  1  1  1  1  0  0  0   
 0  0  1  0  0  1  0  0  0  0  1  1  0  1  1  0  0  1  0  1  0  0  1  0  1  1  0  0  1  1  0  1  0  0  0  0  0  1  1  1  1  1  1  1  0  1  1  0  0  0  0  0  0  1  0  0  1  1  0  0  0  1  0  0  1  0  0  1  0  1  1  0  0  1  1  1  1   
 0  1  0  0  1  0  0  0  1  0  1  1  0  1  0  0  0  0  1  0  1  1  0  1  1  1  0  1  1  1  1  1  1  1  0  1  0  0  1  1  1  0  1  1  0  1  1  1  1  1  0  1  1  1  0  1  0  0  1  1  1  1  1  1  0  1  1  1  1  0  0  1  1  1  1  0  1   
 1  1  0  0  0  1  1  0  1  0  0  0  1  1  1  1  0  1  1  0  0  0  1  0  1  1  1  0  1  0  1  0  1  0  1  1  1  1  1  1  1  1  1  0  1  1  1  0  0  1  0  0  1  0  1  0  0  1  1  1  0  1  1  1  1  0  1  0  0  0  1  0  0  1  1  0  1   
 1  0  0  1  0  0  1  1  0  0  1  1  1  1  0  0  0  0  1  1  1  0  0  0  0  0  1  1  0  1  0  0  1  0  0  1  1  0  0  0  0  1  1  1  1  0  1  0  0  0  1  1  0  1  1  0  1  0  1  1  0  1  1  1  1  1  1  1  1  0  0  1  1  0  0  1  0   
 1  1  1  1  1  0  1  1  1  0  0  0  1  1  0  0  0  1  1  1  1  1  0  1  1  1  1  0  0  1  1  1  0  1  0  1  1  0  0  0  1  1  1  0  1  0  0  0  1  0  0  1  0  1  0  1  0  0  1  1  0  1  1  1  1  0  1  1  0  0  0  0  0  0  0  0  0   
 1  0  0  1  1  1  0  1  1  0  1  0  0  1  1  1  1  1  1  0  1  0  1  1  0  0  1  0  1  0  0  0  1  0  0  0  0  1  0  1  0  1  1  0  1  1  0  1  0  0  1  0  0  0  0  0  1  1  0  0  1  0  0  0  0  0  1  0  1  1  1  1  1  0  0  1  1   
 0  1  0  1  1  1  1  0  0  0  0  1  0  0  1  1  1  0  0  0  0  1  1  1  0  1  1  0  0  0  1  1  1  1  1  1  0  1  0  1  0  0  0  1  1  1  1  1  1  0  1  1  1  1  0  1  0  1  1  0  0  1  0  1  1  0  0  0  1  1  0  1  0  0  1  1  0   
 0  1  0  0  1  0  0  1  1  0  0  1  1  1  0  0  1  1  1  1  1  0  1  1  0  1  1  0  1  0  1  1  1  1  1  0  1  1  0  0  0  0  1  1  1  0  0  0  0  1  0  0  1  1  0  0  0  0  1  0  0  1  1  0  1  0  1  1  1  0  1  0  1  0  1  1  0   
 1  1  0  0  1  1  1  0  0  0  1  1  1  0  0  0  0  0  0  0  1  0  0  0  0  1  0  0  0  1  0  1  0  0  1  0  0  0  1  1  0  1  0  0  0  1  1  0  0  0  1  1  1  0  0  0  0  1  0  0  1  1  1  0  0  1  1  0  1  1  0  0  0  0  0  0  1   
 0  1  1  0  0  1  1  1  1  1  0  0  1  1  0  1  0  0  0  0  0  0  0  1  0  0  1  1  1  1  0  0  0  0  0  1  1  1  1  1  1  1  0  0  0  1  0  0  1  0  1  1  0  0  0  1  1  1  1  0  1  0  0  1  1  0  0  1  1  0  1  1  1  0  1  0  0   
 0  0  1  0  0  1  0  1  1  0  0  1  1  1  1  0  0  0  1  0  0  0  0  1  1  1  0  0  1  0  1  0  1  0  1  0  1  1  0  1  0  1  0  0  1  0  0  1  0  0  1  1  0  1  0  1  1  0  0  0  1  1  1  1  1  1  0  0  0  1  0  1  0  1  1  0  1   
 0  0  0  0  0  1  0  1  0  1  0  0  1  0  0  0  0  0  1  1  1  1  0  1  0  0  1  1  0  0  0  1  0  0  1  1  1  1  1  0  1  0  1  0  0  0  1  1  1  1  0  1  0  0  0  1  0  1  1  0  0  0  0  1  1  0  1  0  1  0  1  0  0  0  1  1  0   
 0  0  1  0  1  0  1  0  1  1  0  1  1  1  1  1  1  0  1  1  1  0  1  0  1  0  0  1  1  0  0  1  1  1  0  0  1  0  0  1  1  1  0  0  1  0  1  0  1  0  1  0  0  1  1  1  1  0  0  0  0  1  0  0  0  0  1  1  0  1  0  0  0  1  1  0  1   
 0  1  0  1  0  1  0  0  0  0  1  0  0  1  0  0  1  0  1  0  0  0  1  0  0  0  1  1  1  1  0  0  1  0  1  1  1  0  1  0  0  1  0  0  1  0  0  1  1  1  0  1  0  0  1  1  0  1  1  0  1  1  1  0  0  1  0  0  1  1  1  1  0  1  0  1  0   
 0  1  0  1  0  0  1  1  0  1  0  1  0  1  0  0  1  0  0  1  0  1  0  1  1  0  0  0  0  0  1  1  1  1  1  1  0  1  1  0  0  1  1  0  0  1  1  1  0  0  1  1  1  0  1  0  1  0  1  0  0  0  0  1  1  1  1  1  0  0  0  0  1  0  1  0  0   
 0  1  0  1  1  1  0  1  1  1  1  0  0  0  1  1  0  1  0  1  1  1  1  1  0  1  0  0  1  0  1  1  0  1  0  1  1  1  1  0  1  0  1  1  1  0  0  0  1  1  1  1  0  0  1  1  0  1  1  1  1  0  1  0  0  0  1  1  1  0  1  0  0  0  0  1  0   
 0  1  0  0  0  0  1  0  0  0  0  0  0  1  1  1  1  1  0  0  0  0  1  0  1  1  0  1  1  0  0  0  0  0  1  0  0  1  0  1  0  0  1  1  0  0  1  1  1  1  0  0  0  0  0  0  1  1  0  0  1  0  0  1  1  1  1  0  0  0  1  1  0  0  0  0  0   
 1  1  0  1  1  0  1  1  1  1  0  0  1  1  0  0  0  1  0  0  1  1  1  1  0  1  1  0  0  1  1  0  1  1  0  0  1  0  0  0  0  1  0  1  1  0  1  0  0  1  1  1  0  1  0  1  1  1  0  1  1  1  0  1  1  1  0  0  0  0  0  1  0  0  0  1  1   
 1  1  1  0  0  0  1  0  0  1  0  1  0  1  1  0  0  0  0  0  1  0  1  1  0  0  1  0  0  1  1  1  0  0  1  1  0  0  0  0  0  0  0  0  1  1  1  0  0  0  1  0  0  1  0  0  0  1  1  1  0  1  1  1  0  0  0  1  1  1  1  1  1  0  0  0  0   
 1  0  0  1  0  1  1  1  1  1  0  1  1  0  0  1  1  1  1  1  0  1  0  0  0  1  0  1  1  1  0  1  0  1  0  0  1  0  1  0  1  1  0  1  0  1  1  1  0  0  0  0  1  1  0  1  1  0  0  1  1  0  1  0  1  0  1  0  0  0  1  0  0  1  1  1  0   
 0  0  0  0  0  0  1  0  1  1  0  0  1  1  1  1  0  1  1  1  1  0  0  1  0  0  1  1  0  0  0  1  0  0  1  1  0  1  0  0  0  1  0  1  0  1  1  0  0  1  1  0  1  1  1  1  0  1  0  1  0  0  0  0  0  1  1  1  0  1  1  0  0  1  1  1  0   
 0  1  1  0  0  1  0  0  0  0  1  0  1  0  1  1  0  1  0  0  0  1  1  1  0  1  0  1  0  1  0  1  0  1  0  1  0  1  1  1  1  0  1  1  0  1  1  0  0  0  1  0  1  1  0  0  1  1  1  0  1  1  1  1  0  1  0  1  0  1  0  0  1  1  0  1  1   
 1  0  1  1  1  1  0  1  1  1  0  0  1  1  0  0  1  0  1  1  0  1  0  0  0  1  0  1  0  1  0  1  1  0  0  0  1  0  0  0  1  1  1  0  0  1  0  1  0  1  1  0  1  0  1  0  0  1  1  1  1  0  1  1  1  1  1  1  1  1  1  0  0  0  0  1  0   
 0  1  0  1  0  0  1  0  1  1  1  0  0  1  1  1  0  1  0  1  0  1  0  1  1  0  0  0  1  0  1  0  1  1  1  1  1  0  0  0  0  1  1  1  0  1  0  1  0  0  0  0  1  0  0  1  0  0  0  0  0  0  0  0  0  1  0  0  1  1  1  0  0  1  1  0  1   
 1  0  0  1  0  0  1  0  1  1  1  0  0  0  0  1  1  0  0  0  0  1  0  1  1  1  1  0  0  1  1  0  0  0  1  1  0  0  0  0  0  1  1  1  1  1  1  0  0  0  0  0  1  1  0  1  0  0  0  1  0  1  0  0  0  1  1  1  0  1  1  0  1  0  1  0  1   
 1  1  1  1  1  0  0  1  1  1  0  1  1  0  0  0  1  1  0  1  0  0  1  1  1  0  1  1  1  1  1  0  0  0  0  0  1  0  0  1  1  1  1  0  1  0  1  1  0  1  1  1  1  1  1  0  0  1  0  0  0  1  0  0  0  0  1  0  1  0  0  1  0  1  0  0  1   
 0  1  0  0  0  1  1  1  1  1  0  1  1  0  0  0  1  1  0  1  1  1  0  0  0  0  0  1  0  0  0  0  1  0  0  0  0  1  0  1  0  1  1  1  1  0  1  0  0  1  0  0  1  0  1  0  1  1  0  1  1  1  1  1  1  0  1  1  1  0  0  0  0  0  1  1  0   
 1  0  1  0  1  0  1  1  1  0  1  1  1  1  1  0  1  0  0  0  0  0  0  0  0  1  1  0  1  0  0  0  0  1  0  0  1  0  1  0  0  1  1  0  1  0  1  1  1  1  1  1  1  1  1  0  0  0  0  0  1  0  1  1  0  1  1  1  0  0  0  1  0  1  0  0  0   
 1  0  1  0  0  0  0  0  1  1  0  0  1  1  1  1  0  1  0  1  1  0  0  1  1  0  1  0  1  0  0  0  0  1  1  0  0  1  0  0  0  0  1  1  0  0  0  0  1  0  1  1  0  1  1  0  0  1  0  0  0  1  1  0  1  0  1  1  1  0  0  0  0  1  1  0  1   
 1  1  0  1  1  0  0  1  0  1  1  1  0  1  0  0  0  0  1  0  0  1  0  0  1  1  0  0  0  1  1  0  0  0  1  1  1  1  0  1  0  0  0  0  0  0  1  0  1  1  1  0  0  0  0  1  0  1  0  1  1  0  0  0  1  1  0  1  1  0  1  0  0  0  1  0  0   
 0  1  1  1  0  0  1  1  1  1  1  0  0  0  0  1  0  1  0  0  1  1  1  1  1  0  0  1  0  0  1  1  1  1  0  0  0  0  0  1  1  0  1  1  1  1  1  0  0  0  1  1  1  1  0  0  0  0  1  1  1  1  0  0  0  0  1  0  1  0  1  0  1  1  1  0  1   
 0  1  1  0  0  1  1  1  1  1  1  0  0  0  1  0  0  0  1  0  1  1  0  1  0  0  1  0  1  1  0  0  0  0  0  0  0  0  0  0  1  0  1  1  0  1  1  1  1  1  1  0  1  0  0  1  1  1  0  0  0  0  1  1  0  1  1  0  0  0  1  1  1  1  1  0  0   
 1  0  0  0  0  1  1  1  0  1  0  0  0  1  1  0  1  0  1  0  0  1  1  0  1  0  1  1  0  1  1  1  0  0  1  1  1  1  0  1  0  0  0  0  1  0  1  0  0  1  0  1  0  1  1  1  1  0  0  0  1  1  0  0  0  0  0  0  1  1  1  0  1  1  0  1  0   
 0  0  1  0  0  0  0  1  0  1  1  0  0  1  0  0  0  1  1  1  0  0  0  0  1  1  0  1  0  1  0  1  1  1  1  1  1  0  0  0  1  1  0  1  1  0  1  0  1  1  1  0  0  1  1  1  1  1  1  0  1  0  0  1  1  0  0  1  1  0  1  0  1  0  0  1  0   
 0  0  0  0  0  0  1  1  0  0  0  0  0  1  0  0  1  1  0  1  1  1  0  1  1  1  0  1  0  0  0  1  1  0  0  1  1  1  1  1  1  1  0  0  0  1  0  1  0  1  0  0  0  0  1  1  0  1  1  0  1  0  0  1  0  1  1  1  1  1  0  0  0  1  0  0  0   
 1  1  0  1  1  1  1  0  0  0  1  1  1  0  0  0  1  1  0  1  1  1  1  1  0  0  0  0  0  0  1  1  1  1  0  0  1  1  0  1  0  1  0  1  1  1  1  1  1  0  0  1  0  0  0  1  0  0  0  0  1  1  1  0  1  0  1  0  0  1  0  1  1  1  0  1  0   
 0  1  1  1  1  1  1  0  0  1  1  1  0  0  0  0  0  0  1  1  1  1  0  1  1  1  1  0  1  1  0  0  1  0  0  0  0  1  1  0  1  0  0  0  0  1  1  0  1  0  0  0  1  0  0  0  0  0  1  1  1  0  0  0  0  0  0  0  1  1  1  0  1  1  0  1  1   
 1  1  0  1  1  1  0  1  0  0  1  1  0  0  0  0  0  0  0  1  0  1  1  0  1  0  0  1  0  1  1  1  1  0  0  1  0  0  0  1  0  0  1  1  1  1  0  0  0  1  0  0  1  1  0  0  1  1  0  1  1  0  1  0  0  0  0  1  0  0  1  1  0  1  0  0  0   
 1  0  1  0  0  1  1  0  1  0  1  0  1  1  1  1  1  0  1  0  1  1  1  0  0  0  0  0  1  1  1  1  0  0  0  1  0  0  1  1  0  0  1  0  0  0  0  1  1  1  0  1  1  1  0  1  0  1  1  1  1  1  0  0  0  0  1  1  1  0  0  0  0  0  0  1  0   
 0  1  1  1  0  1  0  1  1  0  0  0  1  0  0  0  0  1  0  1  0  1  1  0  0  1  1  0  0  1  0  1  0  0  1  1  1  1  0  1  1  1  1  0  0  0  1  0  0  1  0  1  0  0  1  0  1  0  1  0  1  1  0  1  0  0  0  1  0  1  1  0  0  0  0  0  1   
 1  1  0  0  0  0  1  0  0  1  1  1  1  1  0  1  0  1  1  0  1  1  1  1  0  1  1  1  0  0  1  0  1  1  1  0  0  0  0  1  0  0  1  1  0  0  0  0  0  1  1  1  0  0  0  1  0  1  1  0  0  0  0  1  0  1  1  0  0  1  0  0  1  0  0  1  1   
 1  1  1  1  0  0  1  0  0  0  0  1  1  1  1  0  0  0  1  0  0  1  0  0  1  1  1  1  0  1  0  1  1  1  0  0  1  1  1  1  0  1  1  1  0  0  0  1  0  0  0  1  1  0  1  1  1  1  0  1  0  1  1  0  1  0  1  1  1  1  0  0  0  0  0  0  1   
 1  1  0  0  1  0  1  1  1  0  1  1  0  1  0  1  0  0  0  1  0  1  1  0  0  0  0  0  0  1  1  1  0  0  0  0  1  1  0  0  1  0  0  0  1  0  0  1  0  1  0  1  1  1  0  1  0  0  0  1  1  1  1  0  1  0  1  0  0  0  0  0  0  1  1  1  0   
 0  1  1  1  1  1  1  0  1  1  1  0  0  0  1  1  1  0  0  0  0  1  0  0  1  1  1  0  1  0  1  1  0  0  1  0  0  1  0  1  1  0  1  1  1  1  0  1  1  0  0  1  1  0  1  1  0  1  1  1  0  1  1  1  1  1  0  0  0  1  1  1  1  1  0  1  0   
 1  1  1  0  0  0  0  1  0  1  0  1  0  0  0  0  0  1  1  0  0  0  0  0  1  0  0  0  0  1  0  1  1  1  0  1  1  0  1  1  1  0  1  1  0  0  1  0  1  1  1  0  0  0  1  1  0  0  0  1  1  1  0  0  0  1  0  0  1  1  1  1  1  0  0  1  1   
 0  0  0  0  0  0  0  0  0  1  1  1  1  1  0  1  0  0  1  0  1  0  0  0  0  1  0  0  0  0  0  0  1  1  1  0  0  0  0  0  0  0  0  1  1  1  0  0  0  0  0  0  1  1  0  0  0  0  1  0  0  1  0  0  1  0  0  0  1  0  1  0  1  0  0  0  1   
 1  0  0  1  0  0  0  1  1  0  0  1  0  0  1  0  1  0  0  0  1  1  1  1  1  1  0  0  1  1  1  1  0  1  0  1  1  1  0  1  1  1  0  0  0  1  0  1  1  1  0  1  1  1  0  1  1  0  0  0  0  0  1  0  0  0  1  1  1  1  0  1  1  1  1  0  0   
 1  1  0  0  0  1  0  1  0  1  0  1  0  0  0  0  1  1  0  0  0  1  0  0  1  1  0  1  0  1  0  1  1  1  1  1  0  1  1  1  0  1  0  1  0  1  0  1  1  0  0  1  1  0  0  1  0  1  1  1  0  1  1  0  0  1  1  0  1  0  0  0  0  0  0  0  0   
 1  1  1  1  1  1  0  0  0  0  0  0  1  0  0  1  1  0  0  0  0  1  0  0  1  0  0  1  0  0  0  1  0  0  0  1  1  0  0  0  1  1  1  0  0  0  0  1  1  0  1  1  0  0  1  1  0  1  1  1  1  1  1  1  1  1  0  1  1  0  1  0  1  1  0  0  1   
 1  1  0  0  0  0  0  0  1  1  1  1  0  1  0  0  1  0  0  1  1  0  0  1  1  0  0  1  1  0  1  0  1  0  0  0  0  0  1  0  0  0  1  0  1  1  1  1  0  0  0  0  1  0  0  0  1  0  0  1  0  0  0  0  0  1  0  0  1  0  0  1  1  0  1  1  0   
 1  1  1  1  0  1  0  1  1  0  1  0  1  0  1  0  0  0  1  1  1  0  1  0  0  0  1  1  1  0  1  0  0  0  0  1  1  0  1  0  0  0  0  0  1  0  1  1  1  1  0  1  0  0  0  0  1  1  1  0  1  1  0  1  1  0  0  1  1  1  1  0  0  1  0  0  0   
 0  0  0  1  0  1  1  0  0  0  0  0  1  1  1  1  0  1  0  0  0  0  0  1  0  1  0  0  0  0  1  1  0  1  0  0  1  0  1  0  1  1  0  0  1  1  0  0  1  1  1  1  0  0  0  1  1  1  0  1  1  0  1  0  1  0  1  1  1  0  1  1  1  1  0  0  0   
 0  0  1  0  0  0  0  0  0  0  0  1  1  1  0  1  0  1  0  1  1  0  1  0  0  1  1  0  0  0  1  0  0  0  0  0  1  0  1  1  0  1  1  0  0  0  0  1  0  0  0  1  1  1  0  0  1  1  1  0  0  0  1  1  0  1  0  1  0  0  0  1  1  1  1  1  1   
 1  1  1  0  0  0  1  0  0  0  0  1  0  0  0  1  1  0  0  0  1  0  1  1  0  0  1  0  1  0  0  1  1  1  1  0  0  1  0  1  0  1  0  1  1  0  1  0  1  1  1  0  0  0  1  0  0  0  1  0  1  0  0  0  0  1  1  1  0  1  0  0  0  1  1  1  0   
 0  1  1  1  0  1  0  1  1  0  0  1  1  1  1  0  0  1  0  0  0  1  1  0  0  0  0  0  0  0  0  1  0  1  1  1  1  0  1  1  0  0  1  0  0  0  1  0  0  0  1  1  1  1  1  0  1  0  1  0  1  0  0  1  0  1  1  1  0  1  1  1  1  0  0  1  0   
 1  0  0  0  1  1  1  0  0  1  1  1  0  0  0  0  0  0  1  1  1  1  1  1  1  0  1  1  1  1  1  0  0  1  1  1  0  0  1  0  1  0  0  0  1  0  0  1  0  1  0  1  1  1  1  0  1  1  0  0  0  0  0  1  0  0  0  1  0  0  0  1  0  0  0  1  0   
 0  0  1  0  0  0  1  1  1  0  1  1  0  0  0  1  0  1  1  0  0  0  1  1  1  1  1  1  1  1  1  1  1  1  1  1  1  1  0  1  0  0  0  1  0  0  0  0  1  0  0  1  0  1  1  0  0  1  0  0  0  0  0  0  1  0  0  1  1  0  1  0  1  0  1  1  0   
 1  1  0  0  1  0  1  0  0  0  1  1  0  1  0  0  0  0  0  1  1  1  0  1  0  0  0  0  0  1  0  1  0  1  1  1  0  0  0  0  1  1  0  1  0  0  0  1  0  1  0  0  0  0  1  0  1  0  0  1  0  1  0  0  0  1  0  1  1  1  1  0  0  1  1  0  0   
 0  1  1  1  1  0  1  1  1  1  1  1  0  1  1  0  1  0  1  0  0  1  0  0  0  0  1  0  1  0  1  1  1  1  1  1  1  1  1  0  0  0  1  1  1  0  1  0  1  1  0  1  0  0  0  0  0  0  0  1  0  0  0  0  1  1  1  0  1  1  0  0  0  1  1  0  1   
 0  1  0  0  1  1  0  1  0  0  0  1  1  1  0  0  1  0  0  0  0  0  0  1  1  0  0  0  0  1  0  1  1  0  0  0  0  0  1  1  1  0  1  1  0  0  0  1  1  1  0  0  0  1  1  1  1  1  1  0  1  0  0  0  0  1  0  1  0  0  1  0  1  1  0  1  0   
 1  1  1  1  0  1  0  1  1  0  1  0  1  1  1  0  0  0  0  0  0  1  0  0  0  1  0  0  0  1  1  0  0  0  0  0  1  1  1  1  1  0  1  1  1  1  0  0  1  0  0  0  0  1  1  0  1  1  1  1  0  1  0  1  1  0  1  0  1  0  1  0  0  0  0  1  1   
 1  0  0  0  0  0  1  0  1  1  0  1  0  0  0  0  1  0  1  0  1  0  1  1  0  0  1  1  0  1  1  1  1  1  1  0  1  1  1  0  1  0  1  1  0  0  0  0  1  0  1  1  0  1  0  0  0  1  0  1  1  1  1  0  0  1  0  0  1  1  0  1  1  1  1  0  0   
 1  1  0  0  1  0  0  1  1  1  1  0  1  1  0  0  1  1  1  1  1  1  0  1  0  1  1  1  0  1  0  1  0  0  1  1  1  0  1  0  1  1  0  1  1  0  0  1  1  1  1  1  1  0  1  1  0  0  0  0  1  1  0  0  0  0  0  0  0  0  1  1  1  1  0  0  1   
 0  1  0  0  0  1  1  0  0  1  0  0  1  0  1  0  0  1  0  1  0  1  1  0  1  0  1  1  1  1  0  0  1  0  1  1  1  1  0  0  0  0  0  1  1  1  1  1  1  0  0  0  0  1  1  1  1  0  1  0  0  0  1  0  0  1  0  1  1  1  1  0  1  0  0  1  1   
 0  0  1  1  1  1  1  1  0  1  1  0  1  1  1  0  1  1  0  0  0  1  0  1  0  1  1  1  1  0  1  1  0  0  0  0  1  1  0  0  0  1  0  1  0  0  1  0  1  0  0  0  0  1  0  1  1  0  0  0  0  0  0  1  0  0  1  0  0  1  1  0  1  1  1  1  1   
 0  0  1  1  1  0  0  0  1  0  0  0  0  1  0  0  0  0  0  0  0  0  0  0  1  1  0  0  1  0  0  0  0  0  1  0  0  1  1  0  1  1  0  1  1  1  1  0  1  1  1  0  1  0  1  0  0  1  1  1  1  1  0  1  1  0  1  1  0  0  0  0  1  1  0  1  0   
 1  0  1  0  1  1  1  0  0  1  0  1  1  1  0  1  0  1  1  1  0  0  0  0  0  0  1  0  0  0  1  1  1  1  0  1  0  1  1  1  0  0  1  1  1  0  0  1  1  1  0  1  0  0  0  1  1  0  0  1  1  1  1  1  0  1  1  1  0  0  1  0  1  1  0  1  1   
 0  1  0  1  0  0  1  1  0  1  0  1  1  1  1  0  0  0  1  1  0  1  1  0  1  0  0  1  0  0  1  0  0  0  0  1  0  0  1  0  1  1  1  0  1  1  1  0  1  0  0  1  0  1  1  0  1  1  0  0  1  1  1  0  0  1  0  0  1  0  1  0  0  1  1  1  0   
 1  0  0  1  0  0  0  1  0  1  1  0  0  0  1  1  0  0  1  1  1  1  1  1  1  1  1  1  0  1  0  1  0  1  0  1  1  1  1  1  0  1  0  0  1  0  1  0  1  0  1  0  0  0  0  1  0  1  0  1  1  0  1  0  1  1  0  1  1  0  0  1  0  0  1  0  1   
 0  0  1  0  0  0  0  1  0  1  1  1  0  1  1  0  0  0  0  0  1  0  1  0  0  0  1  0  1  0  1  0  0  0  1  0  1  1  0  0  0  1  1  1  1  0  1  0  1  0  1  1  1  0  0  0  0  0  0  1  0  0  1  0  1  0  1  1  0  0  1  1  0  1  0  0  0   
 0  0  0  1  0  0  1  1  1  0  0  0  1  0  0  1  0  0  0  0  0  0  0  1  1  0  0  1  1  0  1  0  1  0  1  1  1  0  1  0  1  1  0  0  1  1  1  1  0  0  1  0  1  1  0  1  0  1  0  1  0  1  1  0  1  1  0  1  1  0  1  1  1  0  0  0  1   
 0  1  1  0  1  0  1  0  0  0  0  0  1  0  0  0  0  0  1  1  0  1  0  1  0  0  1  0  0  1  0  1  1  1  1  1  1  1  1  0  1  0  0  1  1  0  0  1  1  0  1  1  1  0  0  0  0  1  1  0  0  1  0  0  1  1  1  0  0  0  1  1  0  0  1  0  0   
 0  0  1  0  1  0  0  0  1  0  0  0  0  0  1  1  0  1  1  0  1  0  0  0  0  0  1  1  1  1  1  1  1  1  1  1  1  0  0  1  0  0  1  1  1  1  0  1  1  0  0  1  0  0  0  1  0  1  0  0  1  0  1  0  1  1  0  0  1  1  0  0  0  0  0  1  0   
 1  0  0  0  1  0  1  0  0  0  0  0  0  0  1  0  1  0  1  0  1  0  1  1  0  0  0  0  1  0  1  0  0  0  0  1  0  0  1  1  0  0  0  1  1  1  1  0  0  1  0  1  0  0  0  1  1  1  0  0  0  0  0  0  0  0  1  0  1  0  1  1  0  1  1  0  1   
 1  1  1  1  1  1  1  1  1  1  1  1  1  0  0  1  0  0  0  0  1  0  0  0  1  1  1  1  1  0  0  1  0  1  1  0  1  1  1  1  0  1  1  0  1  1  1  0  1  1  1  0  1  0  1  0  0  1  0  0  1  1  1  0  0  0  0  1  0  0  0  1  0  0  1  1  1   
 1  1  0  1  1  1  1  1  0  1  0  1  0  0  1  1  1  0  0  0  1  1  0  1  1  0  1  0  0  1  1  1  1  0  1  1  0  1  1  1  0  1  1  1  1  0  0  1  0  0  1  0  0  1  1  0  0  0  1  1  1  0  1  0  0  1  1  0  0  0  0  0  0  1  1  1  1   
 0  1  0  1  1  1  1  1  0  1  1  1  1  1  0  1  1  0  1  0  0  0  1  1  1  1  1  0  0  0  0  1  1  1  1  1  0  1  0  1  0  1  0  0  1  0  1  1  0  1  0  1  1  1  1  0  0  1  0  1  1  1  1  0  1  1  1  0  1  0  1  1  0  1  1  1  0   
 1  1  1  1  1  0  1  0  0  1  1  0  1  0  0  1  0  0  0  0  0  1  0  0  0  1  1  0  1  1  1  0  0  1  1  0  1  0  0  0  0  1  0  1  0  1  0  1  1  1  0  0  0  1  0  1  1  0  0  0  0  0  1  1  0  1  0  1  0  1  0  0  1  0  0  0  0   
 0  1  1  1  0  0  0  1  1  0  1  1  0  1  0  1  0  1  1  0  0  0  0  1  0  1  0  0  1  0  0  1  0  1  0  0  1  0  0  0  1  0  1  0  0  1  1  1  0  1  1  0  1  1  0  0  1  1  1  1  1  0  1  0  1  0  0  1  0  1  1  1  0  1  0  1  0   
 0  1  0  1  1  1  1  1  1  0  1  0  0  1  0  0  1  0  0  0  0  0  0  0  1  0  0  1  0  0  1  0  0  0  1  1  0  0  1  0  1  1  1  0  1  1  1  0  0  0  0  1  0  0  1  0  0  0  1  1  0  1  1  1  0  0  0  0  0  0  1  0  0  0  1  0  0   
 0  1  0  1  0  0  1  1  0  1  1  0  1  1  0  1  1  1  1  1  0  1  1  1  1  0  1  1  1  0  1  0  0  0  1  0  0  1  0  0  0  1  0  0  1  0  1  0  1  0  0  0  0  0  1  1  1  0  0  0  1  0  0  1  0  0  1  1  1  0  1  0  1  0  1  1  0   
 1  1  1  0  0  1  0  0  1  1  1  1  1  0  1  0  1  1  0  1  1  1  1  0  0  1  0  0  1  1  0  0  0  0  0  0  0  1  0  0  0  1  1  0  1  1  1  0  1  1  1  0  1  1  1  0  1  0  0  0  1  0  1  0  0  0  0  0  1  0  1  0  0  0  0  0  1   
 0  0  0  1  1  1  1  1  1  0  0  1  0  0  1  0  1  0  0  1  0  1  0  0  1  0  1  1  1  0  0  0  1  1  0  0  0  1  0  0  0  1  0  1  1  1  0  0  0  1  1  0  0  0  1  0  1  0  1  0  1  1  0  0  1  0  0  1  0  0  0  1  0  0  0  0  1   
 0  1  0  0  1  0  0  1  1  0  1  0  0  0  0  1  0  0  0  1  0  1  0  0  0  0  1  1  0  1  0  0  0  1  0  0  0  1  0  1  1  0  0  1  0  0  0  0  1  0  1  1  1  0  1  0  1  1  1  1  0  1  0  1  0  0  1  1  0  1  0  1  1  0  1  0  0   
 0  1  0  0  0  1  1  1  0  0  0  1  0  0  1  1  0  0  1  0  0  1  0  0  1  1  1  0  1  1  0  1  0  1  0  0  1  1  1  0  1  0  1  1  0  0  1  1  1  1  0  1  1  1  0  1  1  1  0  0  0  1  1  1  0  1  0  1  1  0  0  0  1  1  1  1  1   
 0  0  0  1  0  0  0  0  1  0  1  1  0  1  0  1  0  1  1  1  1  0  1  1  0  0  0  0  1  1  1  0  1  1  1  0  0  1  0  1  0  1  0  0  0  1  1  1  1  1  1  0  0  0  1  1  1  0  1  1  1  0  0  1  1  1  0  0  0  1  0  0  1  0  0  0  1   
 1  1  0  1  0  1  1  1  1  0  1  1  1  0  0  0  0  1  1  0  0  0  0  1  1  1  0  1  1  1  1  1  1  0  1  1  0  1  1  0  0  0  0  0  0  1  0  0  0  1  0  0  1  1  1  0  1  0  0  1  1  1  0  0  1  0  1  1  0  1  0  1  1  0  0  1  0   
 0  0  1  1  0  0  0  1  1  0  0  1  1  0  1  1  1  1  1  0  1  1  0  0  1  1  1  0  1  0  0  0  1  0  0  0  1  0  1  1  0  1  0  1  0  1  1  1  1  0  1  1  0  1  0  1  0  0  1  0  0  1  1  0  0  1  1  1  0  0  1  1  1  1  1  1  0   
 1  0  0  1  0  0  1  0  0  0  1  1  1  1  1  1  1  0  1  0  0  0  1  1  1  0  1  0  0  0  1  0  1  0  1  1  1  0  0  1  1  1  1  1  0  0  0  1  0  1  1  1  0  1  0  0  0  1  1  0  1  0  0  0  1  1  1  1  1  0  0  1  0  0  0  0  0   
 0  1  1  1  0  1  1  0  0  1  0  1  1  1  1  1  1  0  0  1  1  1  0  0  1  1  1  1  1  1  1  1  0  0  1  1  0  1  1  1  0  0  1  1  0  1  1  0  1  0  0  1  1  0  1  1  1  1  1  0  0  1  0  0  0  1  1  1  0  1  0  1  1  0  1  0  0   
 0  0  1  0  1  0  0  0  1  0  1  1  0  1  1  1  1  1  1  1  0  1  0  0  0  1  1  0  0  0  0  1  0  0  1  1  0  0  1  1  0  0  1  0  1  0  0  0  1  0  0  0  1  0  0  1  0  0  1  1  1  0  1  0  0  1  1  0  0  0  0  1  0  1  0  1  1   
 1  0  1  1  0  1  0  1  0  0  0  0  1  0  1  1  1  0  0  1  0  0  1  1  0  1  1  1  1  1  1  1  1  0  1  1  0  1  1  1  0  1  1  0  1  0  1  1  1  1  1  0  0  0  1  0  1  0  1  0  1  0  1  1  0  0  1  1  0  1  1  1  1  0  0  1  0   
 0  0  1  1  0  0  0  1  0  1  1  1  0  1  0  0  1  1  1  0  0  1  0  1  0  1  1  0  1  1  1  1  1  0  1  0  1  0  1  1  0  0  0  0  1  1  0  1  1  0  0  0  0  1  1  0  0  1  1  1  0  1  0  1  0  0  1  0  0  1  1  0  1  1  0  1  0   
 1  0  0  1  0  1  0  1  0  1  1  1  0  1  1  0  0  0  1  0  1  1  0  1  1  0  1  1  1  0  1  1  0  1  1  1  1  0  1  0  1  1  1  0  0  0  0  1  1  1  0  0  1  0  1  1  1  0  0  0  0  1  1  0  1  1  1  1  0  0  0  0  0  0  1  1  1   
 0  0  0  1  1  1  0  0  0  0  0  0  1  0  0  0  1  1  1  1  0  0  1  1  0  1  0  1  1  0  0  1  1  0  0  1  0  1  0  1  0  0  1  0  1  1  0  1  0  1  1  0  1  1  0  0  1  1  1  0  1  1  1  0  1  0  0  0  0  1  0  1  0  0  1  0  1   
 1  1  1  1  0  0  1  0  1  1  1  1  1  0  1  1  0  1  1  0  0  1  1  0  1  0  1  1  0  1  1  0  0  0  0  0  1  0  1  0  1  1  1  1  0  0  0  1  0  1  1  1  1  1  0  1  0  0  1  0  0  1  0  1  0  1  0  0  0  1  0  1  1  1  0  0  1   
 0  1  0  1  1  1  0  1  0  1  1  0  1  0  1  0  0  0  0  0  0  1  0  0  1  0  0  1  1  1  0  0  1  1  1  1  0  0  0  0  1  0  1  1  0  0  1  0  0  1  0  1  1  0  1  0  1  1  0  1  0  0  1  1  1  1  1  1  0  0  1  0  1  0  0  1  1   
 1  1  0  1  1  0  0  1  0  1  0  1  0  1  0  0  0  1  0  0  0  1  0  0  1  0  1  1  0  0  1  1  0  0  1  0  0  1  0  1  1  1  0  0  0  1  0  1  0  0  1  0  1  1  1  0  1  0  0  0  1  0  0  0  0  1  1  1  0  0  1  0  1  0  1  0  1   
 1  1  1  0  1  1  0  0  0  1  0  0  1  0  0  0  0  0  1  1  1  1  1  1  0  1  1  0  1  0  1  1  0  0  0  1  0  0  0  0  0  1  1  0  1  1  0  1  0  1  0  1  0  0  1  1  1  1  0  0  0  1  0  0  1  0  0  1  0  0  1  0  0  0  0  1  1   
 0  0  0  1  1  1  1  0  0  1  0  0  0  1  1  0  1  0  0  0  0  1  0  0  0  0  1  0  0  1  0  1  0  0  1  0  0  0  1  1  1  1  0  0  0  1  1  1  0  0  1  0  1  1  0  0  0  1  0  1  1  0  1  1  0  1  0  0  1  0  1  0  1  0  0  1  0   
 1  0  1  0  1  0  1  0  1  0  1  0  1  1  1  1  0  0  1  0  1  1  1  1  0  1  0  0  1  0  1  1  1  1  1  1  0  1  0  1  0  0  0  0  0  0  0  0  1  0  0  0  0  0  0  0  1  1  0  1  1  1  0  1  0  1  0  1  0  1  0  0  0  1  0  0  0   
 1  0  1  0  1  0  1  1  0  0  0  1  0  0  0  0  0  0  1  0  0  1  0  1  0  1  1  1  1  1  1  1  0  1  1  0  1  1  1  0  0  0  1  0  1  1  1  1  1  0  0  0  1  1  0  0  0  0  0  1  0  0  1  0  1  1  1  0  0  0  1  0  0  1  1  1  0   
 0  1  1  0  0  1  0  0  0  0  1  0  1  1  1  0  0  1  1  1  0  0  0  0  1  1  0  1  0  1  0  1  0  1  1  1  1  0  0  1  1  1  0  1  1  0  1  1  1  1  0  0  0  0  0  0  1  1  1  1  0  1  1  1  1  0  1  1  0  1  0  1  0  0  0  1  0   
 1  0  0  1  0  0  0  0  1  1  1  0  0  1  0  1  1  1  0  0  1  1  0  1  1  1  0  0  1  1  1  0  1  1  1  1  0  0  1  0  0  1  0  0  0  1  1  0  0  1  1  1  1  0  1  0  1  1  0  0  1  1  1  1  0  1  0  1  1  0  0  1  1  1  1  0  1   
 1  1  1  0  0  0  1  0  0  0  1  1  0  1  0  1  0  1  0  1  0  1  0  0  0  1  1  0  1  0  1  0  1  0  1  0  0  0  0  1  1  1  0  0  0  1  1  0  1  1  1  1  0  1  1  0  0  1  0  0  0  1  0  0  0  0  1  1  1  0  1  1  0  1  0  1  1   
 1  1  1  1  0  0  0  1  0  1  0  0  0  1  0  1  0  1  1  1  0  0  1  0  0  1  0  1  1  0  0  1  0  0  1  0  0  0  1  1  1  1  0  1  0  1  1  0  1  0  1  0  1  0  0  0  0  1  1  1  0  1  0  0  0  1  1  0  1  0  0  1  1  0  0  1  1   
 1  1  0  1  0  0  1  1  0  0  1  1  1  0  0  1  1  1  0  0  0  0  1  1  1  0  0  1  0  1  1  0  1  1  0  0  0  1  0  1  0  0  1  1  1  1  0  0  0  1  0  0  0  1  0  0  0  1  1  1  0  1  0  1  1  1  0  1  1  0  0  0  0  0  0  0  1   
 0  0  1  1  1  0  0  1  1  1  0  1  1  0  1  0  0  1  1  0  0  1  0  0  1  1  0  0  1  1  0  1  1  0  1  1  1  1  1  0  0  0  1  1  1  0  1  1  0  0  1  0  0  1  1  1  1  1  1  0  0  0  1  1  1  1  0  0  0  1  0  0  0  1  1  0  0   
 0  0  0  1  1  0  0  1  0  0  0  0  1  1  0  0  1  1  0  0  0  0  0  1  0  0  0  1  0  0  1  0  0  1  1  1  1  0  1  0  0  0  1  1  1  0  1  0  1  1  0  1  0  0  1  1  1  1  1  1  1  0  0  1  1  0  0  0  1  1  0  0  0  0  1  1  1   
 0  1  1  1  1  1  0  1  1  1  1  1  1  0  0  0  0  0  0  1  0  0  1  0  0  1  1  1  0  1  1  0  1  0  0  0  0  0  1  0  1  1  1  1  0  1  1  0  0  1  1  0  0  1  0  1  1  1  1  1  1  0  0  0  0  0  1  0  0  0  0  0  1  1  1  0  1   
 1  0  1  1  1  1  0  1  1  0  1  1  0  0  1  0  0  1  0  0  1  1  1  0  1  0  1  1  1  0  1  1  0  1  1  0  1  1  1  1  0  0  1  1  0  0  0  0  1  1  0  1  0  0  0  1  0  1  0  1  1  1  1  0  0  1  1  0  1  0  0  0  0  1  1  0  1   
 0  1  0  1  0  1  1  0  0  1  1  0  0  1  1  0  1  0  0  1  1  0  0  1  0  0  0  1  1  0  0  1  0  1  1  1  1  1  1  0  0  0  1  0  0  0  0  0  1  0  0  1  1  1  0  0  1  1  1  1  1  1  0  0  0  0  0  1  0  1  1  1  1  0  0  0  0   
 1  0  1  1  1  1  0  1  0  1  1  0  1  0  0  0  1  0  1  1  0  1  0  0  0  0  1  0  0  0  0  0  0  0  0  0  1  0  0  1  0  0  0  0  0  0  1  0  0  1  1  1  0  1  1  0  0  1  0  1  0  0  1  1  0  1  1  0  1  1  1  0  1  0  0  1  1   
 1  0  1  0  0  0  0  1  1  1  1  0  0  1  0  1  1  1  0  1  1  1  0  0  1  1  0  1  1  1  1  0  0  1  0  0  0  1  1  0  1  0  0  1  0  1  0  1  0  0  0  0  0  0  0  0  0  0  0  1  0  0  0  0  1  1  1  1  0  0  0  0  1  1  0  0  1   
 0  0  1  0  1  0  1  0  1  0  1  1  1  1  1  0  0  0  0  0  1  1  1  0  1  0  0  1  0  1  0  1  0  0  1  1  1  0  1  1  0  0  1  1  0  1  1  0  0  1  1  1  0  1  0  0  0  0  1  1  1  1  1  1  1  1  0  0  1  1  0  1  1  0  0  0  0   
 0  0  1  0  1  0  0  0  1  1  0  0  1  0  0  0  1  0  1  1  1  0  0  0  1  1  0  1  0  1  0  0  0  1  1  1  1  1  0  1  0  1  1  0  0  0  0  0  1  0  1  1  0  0  0  1  1  1  1  1  0  0  0  0  0  1  0  1  0  0  0  1  1  1  1  1  1   
 0  1  0  0  1  1  1  0  1  0  0  0  0  0  1  1  1  0  1  0  0  1  0  0  0  1  1  1  0  1  0  0  0  0  0  1  0  0  0  0  0  1  1  0  1  0  1  1  1  0  0  1  1  1  1  0  1  1  1  1  0  0  1  0  1  1  0  0  0  0  1  1  1  0  1  1  0   
 1  0  1  1  1  0  1  0  1  0  1  0  0  0  1  0  1  1  0  1  0  0  1  0  0  1  0  0  0  1  1  1  0  1  1  0  1  1  1  0  1  1  0  1  0  0  1  1  1  0  0  0  0  1  0  0  1  1  0  1  1  0  1  1  1  1  1  0  1  1  1  0  1  0  1  1  1   
 1  1  1  1  0  1  1  0  1  0  1  0  1  1  1  1  1  1  1  1  0  0  1  1  1  1  0  1  1  0  0  1  0  0  1  0  0  0  0  1  0  0  1  1  1  0  0  0  0  0  0  0  1  1  1  1  0  1  0  1  0  0  0  0  1  0  1  1  0  0  0  0  1  0  1  0  1   
 0  0  1  1  0  1  1  0  1  1  0  0  1  0  1  0  0  1  1  0  0  1  0  0  0  1  0  1  0  0  1  0  0  0  1  0  0  1  0  1  1  1  1  0  1  1  0  1  0  1  0  1  0  1  1  0  0  0  0  0  0  0  1  0  0  0  1  0  1  0  1  0  1  1  0  1  1   
 0  1  1  1  0  1  0  0  1  1  0  0  1  1  0  1  1  0  0  0  1  1  0  1  0  1  0  1  0  1  1  0  0  1  0  1  0  0  0  1  0  1  1  0  0  1  0  1  1  1  0  1  1  0  0  0  0  1  1  0  0  1  0  0  1  0  0  0  0  1  1  1  0  0  1  0  0   
 0  0  0  0  0  1  0  1  0  0  0  0  1  0  1  1  0  0  0  0  0  1  1  1  1  0  1  1  0  0  0  1  1  1  1  0  0  1  0  0  1  1  0  0  1  1  0  1  1  0  0  0  1  1  1  1  0  0  0  0  0  1  0  0  0  0  1  1  1  0  1  0  0  1  1  0  0   
 0  0  1  0  0  0  1  1  0  1  1  0  1  1  1  1  1  1  0  0  1  0  0  0  0  0  1  0  1  1  0  0  1  0  1  1  1  1  1  1  1  1  1  0  0  1  1  0  0  0  0  0  1  0  1  0  1  1  0  1  1  0  1  0  1  0  0  1  1  0  1  0  0  1  0  1  1   
 1  0  1  0  1  0  1  0  1  0  1  0  1  0  1  1  0  0  0  1  0  1  1  0  0  0  1  1  1  0  1  0  0  1  1  0  1  1  1  0  0  1  1  0  0  0  0  0  0  1  0  0  0  1  1  0  1  0  0  1  0  1  1  0  1  0  1  0  0  0  0  0  0  0  1  0  1   
 1  1  1  1  1  1  1  1  1  1  1  1  0  0  0  0  0  1  1  0  1  1  0  1  1  0  1  0  1  0  1  0  1  0  1  1  1  0  0  0  0  1  0  0  0  1  0  0  0  0  1  0  0  0  1  1  0  1  1  0  0  0  1  1  0  1  1  0  0  0  0  0  1  0  0  1  0   
 0  1  1  1  0  0  1  1  0  1  1  0  1  1  1  1  0  1  0  0  0  1  0  0  1  0  1  1  0  1  1  1  0  1  0  1  0  0  0  0  1  1  1  1  0  0  1  0  0  1  0  0  1  1  0  1  1  0  1  1  1  0  1  0  0  1  0  0  1  1  1  0  1  0  1  0  1   
 1  1  0  1  0  1  1  0  1  1  1  1  0  0  0  0  1  1  1  1  1  0  0  1  0  1  1  0  0  1  0  0  0  0  1  1  1  0  1  0  0  0  0  1  1  1  0  1  1  0  0  1  0  1  1  1  1  0  1  1  0  1  0  0  1  0  1  1  0  0  1  1  0  1  1  0  0   
 1  0  1  0  0  1  1  0  1  0  1  0  0  0  0  1  0  0  1  0  0  1  1  1  1  0  0  0  1  0  0  1  0  0  1  1  1  1  0  1  0  0  1  0  0  0  0  1  0  0  0  0  1  0  0  0  0  0  1  0  1  0  0  0  0  0  1  1  0  1  0  0  0  0  1  0  0   
 0  0  1  0  1  1  1  1  0  0  1  0  0  0  0  1  1  1  0  1  0  0  1  1  0  0  1  0  1  1  1  1  1  1  1  1  1  1  0  1  0  0  0  1  0  0  0  0  1  0  0  1  0  0  0  1  1  1  1  1  0  0  0  1  0  0  0  1  0  1  1  1  0  0  0  1  1   
 0  1  1  0  1  1  0  0  0  1  0  0  1  1  1  0  0  1  1  1  0  1  0  0  1  0  0  0  1  1  0  1  1  1  1  1  0  1  1  1  0  1  0  1  0  1  1  1  1  1  1  1  0  1  0  1  0  1  0  1  1  1  1  1  1  0  1  0  1  1  1  1  0  0  1  1  1   
 1  0  0  0  0  0  1  0  1  1  1  1  0  0  0  0  0  0  0  0  1  1  0  1  0  0  0  1  1  1  1  1  0  1  0  0  0  1  1  1  0  1  0  1  0  0  0  0  1  0  0  1  0  1  1  1  0  0  0  0  0  1  1  1  1  0  0  0  1  1  0  1  1  0  1  1  1   
 1  1  0  1  1  0  1  1  0  1  1  0  0  1  1  1  0  0  0  1  0  1  1  1  1  0  1  0  0  1  1  0  0  1  1  0  0  0  1  1  0  0  0  0  1  1  1  1  1  0  1  1  1  1  0  1  1  1  1  0  0  0  0  1  0  1  1  1  0  1  0  0  1  1  0  1  0   
 1  0  1  0  0  1  0  1  0  0  1  1  1  0  1  1  1  0  1  1  1  0  0  1  0  1  1  0  1  1  0  1  0  0  0  0  0  0  1  1  0  1  1  1  0  1  1  1  1  1  0  0  1  0  0  0  0  1  0  0  0  0  1  1  0  0  0  0  1  1  0  1  0  1  0  0  0   
 1  0  0  1  1  1  0  0  0  0  0  1  1  0  0  1  0  1  1  0  0  1  0  0  0  1  1  1  1  0  1  1  1  0  0  0  0  0  0  0  1  0  0  1  0  0  0  1  0  0  1  0  0  0  0  0  0  1  1  0  1  0  0  0  1  0  0  0  1  0  1  1  1  1  0  1  0   
 1  0  1  0  1  1  1  1  0  0  0  0  1  0  0  0  1  1  1  1  0  1  1  1  0  1  1  0  0  1  0  1  1  0  0  1  0  1  1  1  0  0  0  1  1  0  1  0  0  1  0  0  0  1  0  1  1  1  1  1  1  0  1  0  1  1  1  0  1  0  0  0  1  0  1  0  0   
 0  1  0  1  0  0  1  0  0  0  1  1  0  1  1  1  1  0  0  0  0  1  1  0  1  1  1  0  1  0  0  1  0  0  1  0  0  1  0  1  1  1  0  0  0  0  1  0  1  0  1  1  0  0  1  1  1  0  1  0  1  1  1  1  1  1  0  1  0  1  1  1  0  1  0  1  0   
 0  1  1  1  1  1  1  1  0  0  0  1  1  1  0  0  0  1  1  0  1  1  0  1  0  0  0  1  0  0  0  1  0  0  0  0  1  0  1  1  1  0  0  0  1  1  0  0  0  1  1  0  0  1  0  1  0  1  1  0  1  0  0  0  1  1  1  1  0  0  0  0  0  1  1  1  0   
 1  1  0  0  1  0  0  1  1  1  0  1  1  1  0  1  1  1  1  1  1  1  0  0  0  1  1  0  0  0  0  0  1  0  1  0  1  1  0  1  1  0  1  0  0  1  0  0  1  1  1  1  0  0  0  1  1  1  1  0  0  0  0  0  0  0  0  1  1  1  0  1  0  1  0  1  0   
 0  0  0  1  0  0  0  1  0  0  0  1  1  1  0  1  1  0  1  1  1  1  0  1  0  1  1  0  0  0  0  0  1  1  0  0  1  1  0  1  1  1  1  0  1  1  0  0  0  0  0  1  1  0  1  0  1  0  1  0  1  1  0  1  0  1  0  0  1  1  0  0  0  0  1  1  0   
 1  0  1  0  1  1  0  1  0  1  0  0  0  0  0  1  0  1  1  0  1  0  0  0  1  1  0  1  1  0  1  1  0  1  1  1  0  0  0  1  1  1  1  0  1  1  1  0  0  0  0  0  0  1  1  1  1  1  1  1  1  1  1  0  0  1  1  0  0  1  0  0  1  0  0  0  0   
 1  1  0  0  1  0  0  0  1  0  1  0  0  1  1  1  0  1  0  1  0  0  1  0  0  1  0  0  1  0  0  0  0  0  0  1  1  1  1  0  0  1  1  0  0  0  0  1  1  1  0  0  1  0  0  1  0  1  0  0  0  0  1  1  1  1  0  1  1  0  1  0  1  0  0  1  0   
 0  1  0  0  0  1  1  1  1  0  0  1  0  1  0  1  1  1  1  1  0  0  1  1  1  0  0  0  1  1  1  1  0  1  0  1  1  0  1  0  0  0  1  1  1  1  0  1  0  1  1  1  1  0  1  1  1  0  0  1  1  0  0  1  1  1  0  1  1  0  0  1  1  0  1  0  1   
 1  1  1  1  0  0  0  0  0  1  0  1  0  1  0  1  0  1  0  1  0  0  0  0  0  0  0  1  0  1  1  1  1  1  0  1  1  1  0  0  1  0  1  1  1  0  1  1  0  0  0  1  0  1  1  0  0  1  0  1  0  0  1  1  1  0  0  0  1  1  1  1  1  1  0  1  1   
 1  1  0  1  1  1  0  0  0  1  1  1  0  0  0  1  0  0  0  0  1  1  1  0  0  1  0  0  0  0  1  1  0  1  0  1  1  0  1  1  1  0  1  0  0  0  1  0  1  1  1  0  0  1  1  0  1  1  1  0  0  1  1  1  0  1  0  1  1  1  1  0  1  1  0  0  0   
 1  1  1  1  1  0  0  1  0  0  1  1  0  0  1  1  0  1  0  0  0  1  0  1  1  0  0  0  1  0  1  0  0  1  1  1  1  0  0  0  0  0  1  1  1  0  0  1  1  0  0  0  0  0  0  0  0  1  1  1  0  1  1  0  1  0  1  0  1  0  1  0  1  1  1  0  1   
 1  1  1  1  1  0  0  0  1  1  0  1  0  0  0  1  1  0  1  1  1  0  0  1  0  1  1  0  0  1  0  0  0  1  0  0  0  0  0  1  1  1  1  1  1  0  1  0  0  1  1  1  0  1  1  0  0  1  0  1  0  1  0  1  1  0  1  1  1  1  0  1  1  0  0  1  0   
 1  0  0  0  1  1  0  1  1  0  0  0  0  0  0  1  0  1  1  0  0  1  1  1  0  0  0  1  1  0  1  1  0  0  0  1  1  0  1  0  0  0  1  0  1  1  0  0  1  1  1  0  1  1  1  1  0  1  0  0  1  0  1  0  1  1  0  1  0  0  1  0  1  1  1  0  1   
 0  0  0  0  0  1  1  1  1  1  0  0  0  1  1  1  1  0  1  1  0  1  1  1  1  0  1  0  0  1  1  0  1  1  1  0  0  1  0  0  0  0  1  0  1  1  0  0  0  0  1  1  0  1  1  0  1  1  0  0  0  0  0  1  1  1  1  1  1  1  0  1  1  0  1  0  0   
 0  0  0  0  0  1  1  1  0  0  0  1  0  1  0  1  0  0  1  1  0  0  1  1  1  0  0  1  0  0  0  0  0  1  1  1  0  0  1  0  1  1  0  0  1  1  0  1  1  1  1  1  1  1  1  0  0  1  1  1  0  1  0  0  1  1  0  0  0  1  0  1  0  0  1  0  0   
 1  1  0  0  0  1  0  0  1  0  0  1  0  0  0  1  1  0  0  1  1  1  1  0  0  1  1  0  0  0  0  0  1  0  1  1  0  1  1  0  1  1  0  0  1  0  1  1  1  1  0  0  0  1  1  0  0  1  0  0  1  1  0  1  1  0  1  1  1  1  0  0  1  0  1  1  1   
 1  0  0  0  0  0  0  1  0  1  1  1  1  0  0  1  1  1  1  0  0  0  1  1  0  0  1  1  1  0  0  0  0  0  0  0  0  0  0  1  0  0  0  1  0  0  1  0  1  0  0  1  0  1  0  0  0  0  1  0  1  1  1  1  1  0  0  0  0  1  0  1  0  1  0  1  0   
 0  0  0  1  0  0  0  1  1  1  1  1  1  1  0  1  1  1  0  1  1  0  1  1  1  0  0  0  0  1  1  0  1  1  1  0  1  1  0  1  1  1  1  1  1  0  0  1  1  1  0  0  1  0  1  1  0  1  0  0  0  1  0  0  0  1  0  1  1  1  1  0  1  0  1  0  1   
 1  1  1  1  1  1  0  1  0  1  0  1  0  1  1  0  1  0  1  1  1  1  1  0  0  1  0  1  1  0  1  0  0  0  1  1  0  0  1  0  0  0  1  1  0  1  0  1  1  1  0  1  1  1  1  1  0  1  0  1  1  1  0  1  1  1  1  0  0  1  0  0  1  1  0  0  1   
 1  1  0  1  1  1  0  1  0  0  1  0  1  0  0  0  1  0  0  1  0  0  0  0  1  1  1  1  1  1  1  0  0  0  0  0  0  0  1  1  0  0  1  0  1  1  0  0  1  1  0  0  1  1  0  0  1  0  0  0  1  0  0  1  1  1  0  1  0  0  1  0  1  0  1  0  0   
 1  0  1  1  0  1  0  0  0  1  1  1  1  0  0  1  1  0  1  0  0  0  0  0  1  1  1  1  0  1  1  1  0  0  0  0  1  1  0  0  1  0  1  1  1  1  1  0  0  0  0  0  0  0  0  0  1  0  1  0  1  0  1  1  1  0  0  1  1  0  0  1  1  0  1  0  0   
 1  1  1  1  1  1  0  1  0  0  1  1  0  0  1  0  1  1  0  0  1  1  1  0  1  0  0  1  0  1  1  0  0  0  1  1  1  1  1  1  0  1  1  1  1  1  1  1  1  1  1  1  0  0  1  0  0  0  0  1  0  1  1  0  0  0  0  0  1  0  0  1  1  1  1  1  1   
 0  0  0  0  1  1  0  0  1  0  1  0  0  1  1  0  1  0  0  1  0  0  1  0  1  1  1  0  1  0  1  1  0  0  1  1  0  1  0  1  0  1  1  1  1  1  0  0  0  1  1  0  1  1  0  0  0  0  1  0  1  0  0  1  0  0  1  1  0  0  1  0  1  0  0  0  0   
 0  0  1  1  0  0  1  1  1  1  0  0  0  0  1  0  1  1  1  1  1  1  1  0  1  1  0  1  1  0  1  1  0  1  0  0  0  0  0  1  1  1  1  0  1  1  1  0  0  1  1  1  1  1  0  0  0  1  0  0  1  1  1  1  0  1  0  0  0  1  1  0  0  1  1  1  1   
 1  0  1  1  0  1  0  0  0  0  1  0  1  0  1  0  1  1  1  1  1  0  0  1  0  1  1  1  1  0  1  1  1  0  1  1  1  1  1  0  0  0  1  1  1  1  0  1  0  0  0  0  0  0  0  1  1  0  1  1  0  1  1  0  0  0  0  0  0  0  0  1  1  0  0  0  1   
 1  0  0  0  1  1  1  0  1  0  1  0  0  0  1  1  0  0  1  0  0  0  1  1  1  1  1  0  0  0  0  0  0  0  1  0  0  0  0  1  1  1  0  1  0  1  0  1  1  1  0  0  1  1  1  1  1  0  0  1  0  1  0  0  1  0  1  0  1  0  1  0  1  0  1  0  0   
 0  1  1  0  0  1  1  1  1  1  1  1  1  1  0  1  1  0  0  0  1  1  0  0  1  0  1  0  0  0  0  1  1  1  0  1  0  1  1  0  1  0  1  0  0  1  1  0  0  0  0  0  0  0  1  0  1  0  0  0  1  1  1  1  0  0  0  0  0  0  1  0  0  0  0  0  0   
 1  0  1  1  0  1  1  0  1  0  0  1  0  0  1  0  1  0  0  1  0  1  1  0  0  1  0  1  0  1  1  0  1  1  1  1  1  1  0  0  0  0  0  1  1  0  1  0  0  1  1  1  1  0  1  1  1  1  1  0  1  0  0  1  1  1  0  0  0  0  1  0  0  0  0  1  1   
 0  1  1  1  0  1  0  1  1  0  0  1  1  1  1  1  1  1  1  0  1  1  0  1  1  0  0  1  0  0  1  0  1  0  1  0  1  0  1  0  0  1  1  0  0  0  0  1  1  0  0  0  1  0  0  0  1  1  1  1  1  1  1  1  0  0  0  0  0  0  0  0  0  1  0  0  0   
 0  0  0  0  0  0  1  0  0  0  0  1  0  1  0  0  0  0  0  1  1  1  1  0  0  0  1  0  1  1  1  1  1  0  0  1  0  0  0  0  1  0  0  0  1  0  1  0  1  1  0  0  0  1  1  0  1  1  1  0  1  0  1  1  0  0  0  1  1  0  1  0  1  1  0  1  0   
 1  1  1  1  1  1  0  1  1  0  0  1  1  1  0  1  0  0  1  1  1  1  1  1  1  0  1  0  0  1  1  1  0  1  1  1  0  1  1  0  0  0  0  0  1  0  0  0  1  1  1  0  0  0  1  0  0  0  1  0  1  0  0  1  0  0  1  1  0  1  1  0  0  1  0  0  1   
 0  1  0  0  0  1  0  0  0  0  1  1  1  1  0  0  0  1  1  0  1  0  1  1  0  0  0  1  1  0  1  1  0  0  1  0  1  0  0  1  1  1  1  1  0  1  0  0  0  0  1  0  1  1  0  1  1  0  0  1  0  0  0  0  0  1  1  1  1  0  1  1  1  1  0  0  1   
 1  0  1  0  1  1  1  0  1  1  1  1  1  1  0  1  1  1  0  0  1  0  1  0  0  0  0  1  1  1  0  0  0  1  0  1  1  1  1  1  1  0  0  1  0  1  0  0  0  0  0  1  1  0  0  0  1  0  0  0  0  1  0  0  0  1  0  1  0  1  0  1  0  1  0  0  1   
 1  1  0  1  1  1  0  0  0  0  1  1  1  0  0  1  1  0  1  0  1  1  1  1  1  1  0  0  1  1  1  1  0  0  1  0  1  0  1  0  0  1  0  0  1  1  0  0  0  0  1  0  1  1  1  0  1  0  1  0  1  0  0  0  0  1  1  1  1  1  1  0  0  1  1  1  0   
 0  1  0  1  0  0  1  1  1  0  1  0  1  1  1  1  1  0  0  0  1  1  1  1  1  0  0  0  1  0  1  1  0  0  0  0  1  1  0  1  0  0  0  1  0  1  1  1  1  1  0  0  1  0  0  0  0  1  1  0  1  0  0  0  0  1  1  1  1  0  1  1  0  1  0  0  1   
 1  1  1  1  0  0  1  1  1  1  1  1  1  1  0  0  0  1  1  1  1  1  1  1  0  1  1  0  1  0  1  0  0  0  0  1  0  1  0  0  0  0  1  1  1  1  1  0  1  1  0  1  0  1  0  0  0  1  0  0  0  0  0  1  1  1  1  1  0  0  1  0  1  0  1  0  1   
 0  1  1  0  1  0  1  1  0  0  1  0  0  0  0  1  0  1  1  0  1  0  1  0  1  0  0  0  0  0  0  0  1  0  1  0  1  1  1  1  1  0  0  1  1  1  1  0  0  1  1  1  1  1  1  0  1  1  0  0  0  1  0  0  0  0  1  1  0  1  1  0  1  1  1  0  0   
 0  1  0  0  0  1  1  0  1  0  1  1  1  1  1  0  1  0  1  1  0  1  0  1  1  0  1  1  1  0  1  0  0  1  0  0  1  1  1  0  1  0  0  0  1  1  1  0  0  0  1  1  0  0  1  1  1  1  0  1  1  1  0  0  1  0  1  0  1  1  1  0  0  1  1  0  0   
 1  1  0  1  1  0  1  0  1  0  0  0  1  0  1  1  1  0  0  1  0  0  0  1  0  0  0  0  0  1  0  0  0  0  0  1  1  0  0  0  1  0  0  1  0  1  0  0  0  0  0  1  0  1  0  0  1  1  0  1  0  0  0  0  0  1  0  0  1  1  1  0  0  0  0  1  0   
