# Supplementary material for: Enhanced architecture and implementation of spectrum shaping codes
Source: PeerJ Comput Sci. 2024 Feb 21;10:e1883. doi: 10.7717/peerj-cs.1883 (PMC10909226; doi:10.7717/peerj-cs.1883)
Supplement: Supplemental Information 2 [file peerj-cs-10-1883-s002.zip]

Archive with 1 entries (1 files):
- the_proposed_Algorithm1.m
