# Supplementary material for: Enhanced architecture and implementation of spectrum shaping codes
Source: PeerJ Comput Sci. 2024 Feb 21;10:e1883. doi: 10.7717/peerj-cs.1883 (PMC10909226; doi:10.7717/peerj-cs.1883)
Supplement: Supplemental Information 2 [file peerj-cs-10-1883-s002.zip › the_proposed_Algorithm1.m]

clc
clear all
close all

dx = 0.1;
x=0:dx:60;
sp_points = [];

x1 =  x(1);
x2 =  x(2);

point_begin = 1;
point_end =2;
ii=0;

for j = 2:length(x)

   error_ = 0;
   for LL = point_begin : point_end  
  
       y_zong_0 = (x(LL)-x1)/(x2-x1)*(x2^2-x1^2) +x1^2;
       si=exp( abs( y_zong_0 - x(LL)^2 )^0.5/4 ); 
       cos_err = ( y_zong_0 - x(LL)^2 )^2 / si;
       error_ = error_ +  cos_err %
    end 

    if (  error_/(point_end-point_begin+1)  > ( x(point_end)^2 -  x(point_begin)^2  )*0.06  )

        ii=ii+1;
        sp_points(ii) = x(point_end-1);
        duan_wei_zhi(ii) = point_end-1;
        x1 =  x(point_end);
        x2 =  x(point_end+1);
        point_begin  =  point_end;
        point_end =  point_end+1;
    else 
        point_end = j;
        x2 =  x(j);
    end

end

sp_points_round =round(sp_points);
results=[0 sp_points_round 60]


    
    
    
    
    
    
    
