# Supplementary material for: Enhanced architecture and implementation of spectrum shaping codes
Source: PeerJ Comput Sci. 2024 Feb 21;10:e1883. doi: 10.7717/peerj-cs.1883 (PMC10909226; doi:10.7717/peerj-cs.1883)
Supplement: Supplemental Information 3 [file peerj-cs-10-1883-s003.zip]

Archive with 5 entries (4 files):
- the_code_to_generate_Figure4/
- the_code_to_generate_Figure4/aaa_test.mat
- the_code_to_generate_Figure4/aaa_theory.mat
- the_code_to_generate_Figure4/main_compare.m
- the_code_to_generate_Figure4/plot_pwelc.m
