# Supplementary material for: Enhanced architecture and implementation of spectrum shaping codes
Source: PeerJ Comput Sci. 2024 Feb 21;10:e1883. doi: 10.7717/peerj-cs.1883 (PMC10909226; doi:10.7717/peerj-cs.1883)
Supplement: Supplemental Information 3 [file peerj-cs-10-1883-s003.zip › the_code_to_generate_Figure4/main_compare.m]

clc
clear all
close all

load aaa_theory
load aaa_test

[f1, H1]  = plot_pwelc(aaa_theory);
[f2, H2]  = plot_pwelc(aaa_test);

plot(f1,H1,  'r-', 'LineWidth', 1.5 );
hold on
plot(f2,H2,  'b-' ,  'LineWidth', 1.5   );

legend( 'the initial MASP algorithm', 'the MASP-NRS algorithm' );
grid on
axis([0,  0.03, -25, 7])
xlabel('Normalized Frequency')
ylabel('power spectrum density (dB)');
