# Supplementary material for: Enhanced architecture and implementation of spectrum shaping codes
Source: PeerJ Comput Sci. 2024 Feb 21;10:e1883. doi: 10.7717/peerj-cs.1883 (PMC10909226; doi:10.7717/peerj-cs.1883)
Supplement: Supplemental Information 3 [file peerj-cs-10-1883-s003.zip › the_code_to_generate_Figure4/plot_pwelc.m]

function  [ f, H ] = plot_pwelc(aaa)

pxx=pi*pwelch(aaa,2^14);
H=10*log10(pxx);
f=0:1/2/(length(pxx)-1):1/2;
