# Supplementary material for: Enhanced architecture and implementation of spectrum shaping codes
Source: PeerJ Comput Sci. 2024 Feb 21;10:e1883. doi: 10.7717/peerj-cs.1883 (PMC10909226; doi:10.7717/peerj-cs.1883)
Supplement: Supplemental Information 4 [file peerj-cs-10-1883-s004.txt]

 
always@(  data_in )  
 begin
       
    if (  data_in>=6'd0  &&  data_in <= 6'd2  )  
      data_out = data_in<<6'd1;
    
    else if (  data_in>6'd2  &&  data_in <= 6'd4  )  
    data_out =  data_in<<6'd2 + data_in<<6'd1  - 12'd8 ;  
    
    else if (  data_in>6'd4  &&  data_in <= 6'd7  )  
    data_out = data_in<<6'd3 + data_in<<6'd1 + data_in  - 12'd28 ;  
    
    else if (  data_in>6'd7  &&  data_in <= 6'd11  )  
    data_out = data_in<<6'd4 + data_in<<6'd1 - 12'd77 ;  
    
    else if (  data_in>6'd11  &&  data_in <= 6'd15  )  
    data_out = data_in<<6'd4 + data_in<<6'd3 + data_in<<6'd1 - 12'd165;  
    
    else if (  data_in>6'd15  &&  data_in <= 6'd20  )  
    data_out = data_in<<6'd5 + data_in<<6'd1 + data_in  - 12'd300;  
    
    else if (  data_in>6'd20  &&  data_in <= 6'd26  )  
    data_out = data_in<<6'd5 + data_in<<6'd3 + data_in<<6'd2  + data_in<<6'd1  - 12'd520; 
    
    else if (  data_in>6'd26  &&  data_in <= 6'd32  )  
    data_out = data_in<<6'd5 + data_in<<6'd4 + data_in<<6'd3   + data_in<<6'd1  - 12'd832  ;  
    
    else if (  data_in>6'd32  &&  data_in <= 6'd38  )  
    data_out = data_in<<6'd6 + data_in<<6'd2  + data_in<<6'd1   - 12'd1216;  
    
    else if (  data_in>6'd38  &&  data_in <= 6'd45  )  
    data_out =  data_in<<6'd6 + data_in<<6'd4  + data_in<<6'd1 + data_in   - 12'd1710  ;  
    
    else if (  data_in>6'd45  &&  data_in <= 6'd53  )  
    data_out = data_in<<6'd6 +  data_in<<6'd5  +  data_in<<6'd1  - 12'd2385 ; 
    
     else if (  data_in>6'd53  &&  data_in <= 6'd60  )  
     data_out = data_in<<6'd6 +  data_in<<6'd5 + data_in<<6'd4  + data_in<<6'd1  - 12'd3180 ; 


end

  
